# Supplementary material for: Association between inflammatory bowel disease and pancreatic cancer: results from the two-sample Mendelian randomization study
Source: Front Oncol. 2023 Aug 23;13:1155123. doi: 10.3389/fonc.2023.1155123 (PMC10492092; doi:10.3389/fonc.2023.1155123)
Supplement: Supplementary file 1 [file DataSheet_1.zip]

Archive with 9 entries (9 files):
- cd-mr_base_leaveoneout.csv
- cd-mr_base_mr_results.csv
- cd-mr_base_singlesnp.csv
- cd-pancreatic cancer.csv
- codes.txt
- uc-mr_base_leaveoneout.csv
- uc-mr_base_mr_results.csv
- uc-mr_base_singlesnp.csv
- uc-pancreatic cancer.csv
