# Supplementary material for: Association between inflammatory bowel disease and pancreatic cancer: results from the two-sample Mendelian randomization study
Source: Front Oncol. 2023 Aug 23;13:1155123. doi: 10.3389/fonc.2023.1155123 (PMC10492092; doi:10.3389/fonc.2023.1155123)
Supplement: Supplementary file 1 [file DataSheet_1.zip › cd-mr_base_leaveoneout.csv]

	exposure	outcome	id.exposure	id.outcome	samplesize	SNP	b	se	p
1	Crohn's disease || id:ieu-a-12	Pancreatic cancer || id:ieu-a-822	ieu-a-12	ieu-a-822	3835	rs10758669	0.109488436861504	0.046547125530226	0.018662426673464
2	Crohn's disease || id:ieu-a-12	Pancreatic cancer || id:ieu-a-822	ieu-a-12	ieu-a-822	3835	rs10798069	0.102895480279855	0.0462402745165484	0.0260654620229125
3	Crohn's disease || id:ieu-a-12	Pancreatic cancer || id:ieu-a-822	ieu-a-12	ieu-a-822	3835	rs10800309	0.106784425079272	0.0463587457394345	0.0212542984532858
4	Crohn's disease || id:ieu-a-12	Pancreatic cancer || id:ieu-a-822	ieu-a-12	ieu-a-822	3835	rs11117431	0.0982533196483666	0.0461425549994888	0.0332259048957113
5	Crohn's disease || id:ieu-a-12	Pancreatic cancer || id:ieu-a-822	ieu-a-12	ieu-a-822	3835	rs11152949	0.108005976331658	0.0465030730211296	0.0202030340253555
6	Crohn's disease || id:ieu-a-12	Pancreatic cancer || id:ieu-a-822	ieu-a-12	ieu-a-822	3835	rs11159833	0.109660332960786	0.0459916155667715	0.0171090945543207
7	Crohn's disease || id:ieu-a-12	Pancreatic cancer || id:ieu-a-822	ieu-a-12	ieu-a-822	3835	rs11167518	0.108146562804237	0.046691778322018	0.0205484430814059
8	Crohn's disease || id:ieu-a-12	Pancreatic cancer || id:ieu-a-822	ieu-a-12	ieu-a-822	3835	rs11185982	0.102184258226725	0.0461891710257259	0.0269460101357998
9	Crohn's disease || id:ieu-a-12	Pancreatic cancer || id:ieu-a-822	ieu-a-12	ieu-a-822	3835	rs11691685	0.107408862965058	0.0463368101997258	0.0204491604651705
10	Crohn's disease || id:ieu-a-12	Pancreatic cancer || id:ieu-a-822	ieu-a-12	ieu-a-822	3835	rs11713774	0.108348530356684	0.046208963839573	0.0190397723743746
11	Crohn's disease || id:ieu-a-12	Pancreatic cancer || id:ieu-a-822	ieu-a-12	ieu-a-822	3835	rs11768997	0.098996597055101	0.0464718741140109	0.0331511793417828
12	Crohn's disease || id:ieu-a-12	Pancreatic cancer || id:ieu-a-822	ieu-a-12	ieu-a-822	3835	rs11793497	0.0955744145433605	0.0463516517416559	0.0392132643112961
13	Crohn's disease || id:ieu-a-12	Pancreatic cancer || id:ieu-a-822	ieu-a-12	ieu-a-822	3835	rs1267501	0.108612428140061	0.0459531702000735	0.0181009830518681
14	Crohn's disease || id:ieu-a-12	Pancreatic cancer || id:ieu-a-822	ieu-a-12	ieu-a-822	3835	rs1292053	0.105337567223552	0.0464428750171454	0.0233224794505005
15	Crohn's disease || id:ieu-a-12	Pancreatic cancer || id:ieu-a-822	ieu-a-12	ieu-a-822	3835	rs1297258	0.0967091134310549	0.0459204429660896	0.0352031028663522
16	Crohn's disease || id:ieu-a-12	Pancreatic cancer || id:ieu-a-822	ieu-a-12	ieu-a-822	3835	rs13001325	0.107782651811277	0.0464840884106988	0.02041131318675
17	Crohn's disease || id:ieu-a-12	Pancreatic cancer || id:ieu-a-822	ieu-a-12	ieu-a-822	3835	rs13407913	0.0969569957980621	0.0457499331832525	0.0340666679544468
18	Crohn's disease || id:ieu-a-12	Pancreatic cancer || id:ieu-a-822	ieu-a-12	ieu-a-822	3835	rs1363907	0.108189567017926	0.0463344584684364	0.0195449919116924
19	Crohn's disease || id:ieu-a-12	Pancreatic cancer || id:ieu-a-822	ieu-a-12	ieu-a-822	3835	rs140143	0.10018425207421	0.0463339618446354	0.0306011676283418
20	Crohn's disease || id:ieu-a-12	Pancreatic cancer || id:ieu-a-822	ieu-a-12	ieu-a-822	3835	rs1456896	0.100459874741837	0.0460639295745136	0.0291923383205033
21	Crohn's disease || id:ieu-a-12	Pancreatic cancer || id:ieu-a-822	ieu-a-12	ieu-a-822	3835	rs1517352	0.107126023764334	0.0462818674341854	0.0206324500195185
22	Crohn's disease || id:ieu-a-12	Pancreatic cancer || id:ieu-a-822	ieu-a-12	ieu-a-822	3835	rs1569328	0.110247856616049	0.045780971637224	0.0160331987190375
23	Crohn's disease || id:ieu-a-12	Pancreatic cancer || id:ieu-a-822	ieu-a-12	ieu-a-822	3835	rs1646019	0.107207896040147	0.0464128319987298	0.0208950090222412
24	Crohn's disease || id:ieu-a-12	Pancreatic cancer || id:ieu-a-822	ieu-a-12	ieu-a-822	3835	rs17391694	0.10411482839704	0.046371079512037	0.0247518635806747
25	Crohn's disease || id:ieu-a-12	Pancreatic cancer || id:ieu-a-822	ieu-a-12	ieu-a-822	3835	rs17622378	0.106380784868318	0.0469813989331367	0.0235546187457639
26	Crohn's disease || id:ieu-a-12	Pancreatic cancer || id:ieu-a-822	ieu-a-12	ieu-a-822	3835	rs1847472	0.103591487660813	0.0463566911308932	0.0254396158093449
27	Crohn's disease || id:ieu-a-12	Pancreatic cancer || id:ieu-a-822	ieu-a-12	ieu-a-822	3835	rs2024092	0.103482328425947	0.046549929787055	0.0262131426818733
28	Crohn's disease || id:ieu-a-12	Pancreatic cancer || id:ieu-a-822	ieu-a-12	ieu-a-822	3835	rs212388	0.10753286028132	0.0463717030159231	0.0203986836324004
29	Crohn's disease || id:ieu-a-12	Pancreatic cancer || id:ieu-a-822	ieu-a-12	ieu-a-822	3835	rs2153283	0.0999785652375016	0.0459575085067747	0.0295959169512936
30	Crohn's disease || id:ieu-a-12	Pancreatic cancer || id:ieu-a-822	ieu-a-12	ieu-a-822	3835	rs2227551	0.101985752768616	0.0462605953328455	0.0274827158126516
31	Crohn's disease || id:ieu-a-12	Pancreatic cancer || id:ieu-a-822	ieu-a-12	ieu-a-822	3835	rs2270395	0.111056924724203	0.0460287402067974	0.0158316544122291
32	Crohn's disease || id:ieu-a-12	Pancreatic cancer || id:ieu-a-822	ieu-a-12	ieu-a-822	3835	rs2284553	0.108806072492127	0.0462727039175993	0.0187024418955338
33	Crohn's disease || id:ieu-a-12	Pancreatic cancer || id:ieu-a-822	ieu-a-12	ieu-a-822	3835	rs2413583	0.115523870063886	0.0460291588541486	0.01208003959398
34	Crohn's disease || id:ieu-a-12	Pancreatic cancer || id:ieu-a-822	ieu-a-12	ieu-a-822	3835	rs2538470	0.10569629169239	0.046370287042445	0.0226434783972651
35	Crohn's disease || id:ieu-a-12	Pancreatic cancer || id:ieu-a-822	ieu-a-12	ieu-a-822	3835	rs259964	0.101519790201368	0.0459892458010889	0.0272813775752548
36	Crohn's disease || id:ieu-a-12	Pancreatic cancer || id:ieu-a-822	ieu-a-12	ieu-a-822	3835	rs2641348	0.10832571811055	0.0460955286154079	0.0187720698050686
37	Crohn's disease || id:ieu-a-12	Pancreatic cancer || id:ieu-a-822	ieu-a-12	ieu-a-822	3835	rs26528	0.103050171102116	0.0465040985061502	0.0266957897381889
38	Crohn's disease || id:ieu-a-12	Pancreatic cancer || id:ieu-a-822	ieu-a-12	ieu-a-822	3835	rs2974935	0.102196026842304	0.0461792417294301	0.0268956080054284
39	Crohn's disease || id:ieu-a-12	Pancreatic cancer || id:ieu-a-822	ieu-a-12	ieu-a-822	3835	rs3024505	0.106983888079281	0.0465245496885449	0.0214757269824785
40	Crohn's disease || id:ieu-a-12	Pancreatic cancer || id:ieu-a-822	ieu-a-12	ieu-a-822	3835	rs303429	0.106121056284012	0.046355476539713	0.0220625992826338
41	Crohn's disease || id:ieu-a-12	Pancreatic cancer || id:ieu-a-822	ieu-a-12	ieu-a-822	3835	rs3129871	0.109085260267101	0.0460556368875256	0.0178577761358256
42	Crohn's disease || id:ieu-a-12	Pancreatic cancer || id:ieu-a-822	ieu-a-12	ieu-a-822	3835	rs3184504	0.108336024528496	0.0459965440194915	0.0185073623625341
43	Crohn's disease || id:ieu-a-12	Pancreatic cancer || id:ieu-a-822	ieu-a-12	ieu-a-822	3835	rs3197999	0.110308350700222	0.0464829598057895	0.0176398586136523
44	Crohn's disease || id:ieu-a-12	Pancreatic cancer || id:ieu-a-822	ieu-a-12	ieu-a-822	3835	rs34779708	0.113693331404934	0.0459438048288159	0.0133379036324186
45	Crohn's disease || id:ieu-a-12	Pancreatic cancer || id:ieu-a-822	ieu-a-12	ieu-a-822	3835	rs34804116	0.106881253615771	0.0463772592902608	0.0211887178189116
46	Crohn's disease || id:ieu-a-12	Pancreatic cancer || id:ieu-a-822	ieu-a-12	ieu-a-822	3835	rs36016881	0.105655800987911	0.0464128203102918	0.0228199451304667
47	Crohn's disease || id:ieu-a-12	Pancreatic cancer || id:ieu-a-822	ieu-a-12	ieu-a-822	3835	rs3776414	0.10687209407331	0.0463487621540575	0.021120461465711
48	Crohn's disease || id:ieu-a-12	Pancreatic cancer || id:ieu-a-822	ieu-a-12	ieu-a-822	3835	rs3801810	0.107770874457002	0.0462872794244862	0.0198959480021561
49	Crohn's disease || id:ieu-a-12	Pancreatic cancer || id:ieu-a-822	ieu-a-12	ieu-a-822	3835	rs3853824	0.109384798255861	0.0459185329417381	0.0172119205074131
50	Crohn's disease || id:ieu-a-12	Pancreatic cancer || id:ieu-a-822	ieu-a-12	ieu-a-822	3835	rs4703855	0.105071016400272	0.0463646063657126	0.0234397406357824
51	Crohn's disease || id:ieu-a-12	Pancreatic cancer || id:ieu-a-822	ieu-a-12	ieu-a-822	3835	rs4795397	0.117882757762464	0.0451758769549515	0.00906963138635672
52	Crohn's disease || id:ieu-a-12	Pancreatic cancer || id:ieu-a-822	ieu-a-12	ieu-a-822	3835	rs516246	0.109957950160543	0.0462499792475229	0.0174318486315252
53	Crohn's disease || id:ieu-a-12	Pancreatic cancer || id:ieu-a-822	ieu-a-12	ieu-a-822	3835	rs559928	0.101094157023686	0.0459883886930527	0.0279310141429034
54	Crohn's disease || id:ieu-a-12	Pancreatic cancer || id:ieu-a-822	ieu-a-12	ieu-a-822	3835	rs6074022	0.104298839993494	0.0463938305182624	0.0245686191618786
55	Crohn's disease || id:ieu-a-12	Pancreatic cancer || id:ieu-a-822	ieu-a-12	ieu-a-822	3835	rs6111031	0.0980615358255254	0.0468240899128189	0.0362373630628015
56	Crohn's disease || id:ieu-a-12	Pancreatic cancer || id:ieu-a-822	ieu-a-12	ieu-a-822	3835	rs640466	0.103205260012755	0.0462877638509824	0.0257710503484593
57	Crohn's disease || id:ieu-a-12	Pancreatic cancer || id:ieu-a-822	ieu-a-12	ieu-a-822	3835	rs6456426	0.099357840897926	0.0459797442292327	0.0307027093594876
58	Crohn's disease || id:ieu-a-12	Pancreatic cancer || id:ieu-a-822	ieu-a-12	ieu-a-822	3835	rs6651252	0.103109259822365	0.0464329636157681	0.0263777434277732
59	Crohn's disease || id:ieu-a-12	Pancreatic cancer || id:ieu-a-822	ieu-a-12	ieu-a-822	3835	rs6679677	0.106664726110139	0.0465011118551915	0.0218014015195205
60	Crohn's disease || id:ieu-a-12	Pancreatic cancer || id:ieu-a-822	ieu-a-12	ieu-a-822	3835	rs6702421	0.113344242682269	0.0451286678590758	0.0120192167800255
61	Crohn's disease || id:ieu-a-12	Pancreatic cancer || id:ieu-a-822	ieu-a-12	ieu-a-822	3835	rs6738490	0.0983953849173838	0.0472033909773978	0.0371148711050361
62	Crohn's disease || id:ieu-a-12	Pancreatic cancer || id:ieu-a-822	ieu-a-12	ieu-a-822	3835	rs6827756	0.105089639294774	0.0463877860276013	0.0234845114962394
63	Crohn's disease || id:ieu-a-12	Pancreatic cancer || id:ieu-a-822	ieu-a-12	ieu-a-822	3835	rs6908425	0.101802385635966	0.0462168349358041	0.027615040632324
64	Crohn's disease || id:ieu-a-12	Pancreatic cancer || id:ieu-a-822	ieu-a-12	ieu-a-822	3835	rs7015630	0.106522451564977	0.0463147150990857	0.0214499242768218
65	Crohn's disease || id:ieu-a-12	Pancreatic cancer || id:ieu-a-822	ieu-a-12	ieu-a-822	3835	rs7085798	0.119079968405696	0.0459737463931048	0.00959276386743405
66	Crohn's disease || id:ieu-a-12	Pancreatic cancer || id:ieu-a-822	ieu-a-12	ieu-a-822	3835	rs7194886	0.0895154203143672	0.0466337938190441	0.0549160623807958
67	Crohn's disease || id:ieu-a-12	Pancreatic cancer || id:ieu-a-822	ieu-a-12	ieu-a-822	3835	rs7236492	0.103726452582837	0.0463356028576249	0.0251825557697113
68	Crohn's disease || id:ieu-a-12	Pancreatic cancer || id:ieu-a-822	ieu-a-12	ieu-a-822	3835	rs72727394	0.110115014812283	0.0458133897131128	0.0162365118939579
69	Crohn's disease || id:ieu-a-12	Pancreatic cancer || id:ieu-a-822	ieu-a-12	ieu-a-822	3835	rs727563	0.100127755595435	0.0456851396711751	0.0284017530584994
70	Crohn's disease || id:ieu-a-12	Pancreatic cancer || id:ieu-a-822	ieu-a-12	ieu-a-822	3835	rs7438704	0.107700826690856	0.0462374891696403	0.0198433579467258
71	Crohn's disease || id:ieu-a-12	Pancreatic cancer || id:ieu-a-822	ieu-a-12	ieu-a-822	3835	rs7517847	0.0791109251786363	0.0478240297606727	0.0980851196892691
72	Crohn's disease || id:ieu-a-12	Pancreatic cancer || id:ieu-a-822	ieu-a-12	ieu-a-822	3835	rs7711427	0.105015884225044	0.047562926056103	0.0272487531598083
73	Crohn's disease || id:ieu-a-12	Pancreatic cancer || id:ieu-a-822	ieu-a-12	ieu-a-822	3835	rs7786444	0.106068659338589	0.046338685890667	0.0220800955155533
74	Crohn's disease || id:ieu-a-12	Pancreatic cancer || id:ieu-a-822	ieu-a-12	ieu-a-822	3835	rs780094	0.105729593283603	0.0465226586950483	0.0230474446197505
75	Crohn's disease || id:ieu-a-12	Pancreatic cancer || id:ieu-a-822	ieu-a-12	ieu-a-822	3835	rs7969592	0.107589856930402	0.0462008527753814	0.0198727484209362
76	Crohn's disease || id:ieu-a-12	Pancreatic cancer || id:ieu-a-822	ieu-a-12	ieu-a-822	3835	rs8127691	0.0930718977146603	0.0450023789307228	0.0386254445533256
77	Crohn's disease || id:ieu-a-12	Pancreatic cancer || id:ieu-a-822	ieu-a-12	ieu-a-822	3835	rs915286	0.107630318518495	0.0461345679793058	0.0196499981290761
78	Crohn's disease || id:ieu-a-12	Pancreatic cancer || id:ieu-a-822	ieu-a-12	ieu-a-822	3835	rs9264942	0.0974040914943212	0.0462608344809245	0.0352442276287771
79	Crohn's disease || id:ieu-a-12	Pancreatic cancer || id:ieu-a-822	ieu-a-12	ieu-a-822	3835	rs9457247	0.110274173630662	0.0463058808206954	0.0172456086333146
80	Crohn's disease || id:ieu-a-12	Pancreatic cancer || id:ieu-a-822	ieu-a-12	ieu-a-822	3835	rs9491892	0.100652500362044	0.0461639524558154	0.0292332496661124
81	Crohn's disease || id:ieu-a-12	Pancreatic cancer || id:ieu-a-822	ieu-a-12	ieu-a-822	3835	rs9494844	0.105418415045759	0.0463860071573028	0.0230482474852046
82	Crohn's disease || id:ieu-a-12	Pancreatic cancer || id:ieu-a-822	ieu-a-12	ieu-a-822	3835	rs9889296	0.107095488011502	0.0465792084733774	0.0214928881643192
83	Crohn's disease || id:ieu-a-12	Pancreatic cancer || id:ieu-a-822	ieu-a-12	ieu-a-822	3835	All	0.105013493417091	0.0459872856910244	0.0223989798326693
