# Supplementary material for: Association between inflammatory bowel disease and pancreatic cancer: results from the two-sample Mendelian randomization study
Source: Front Oncol. 2023 Aug 23;13:1155123. doi: 10.3389/fonc.2023.1155123 (PMC10492092; doi:10.3389/fonc.2023.1155123)
Supplement: Supplementary file 1 [file DataSheet_1.zip › cd-mr_base_mr_results.csv]

	id.exposure	id.outcome	outcome	exposure	method	nsnp	b	se	pval
1	ieu-a-12	ieu-a-822	Pancreatic cancer || id:ieu-a-822	Crohn's disease || id:ieu-a-12	MR Egger	82	0.2907	0.117	0.01505
2	ieu-a-12	ieu-a-822	Pancreatic cancer || id:ieu-a-822	Crohn's disease || id:ieu-a-12	Weighted median	82	0.1132	0.07278	0.12
3	ieu-a-12	ieu-a-822	Pancreatic cancer || id:ieu-a-822	Crohn's disease || id:ieu-a-12	Inverse variance weighted	82	0.105	0.04599	0.0224
4	ieu-a-12	ieu-a-822	Pancreatic cancer || id:ieu-a-822	Crohn's disease || id:ieu-a-12	Weighted mode	82	0.3018	0.1054	0.005318
