# Supplementary material for: Association between inflammatory bowel disease and pancreatic cancer: results from the two-sample Mendelian randomization study
Source: Front Oncol. 2023 Aug 23;13:1155123. doi: 10.3389/fonc.2023.1155123 (PMC10492092; doi:10.3389/fonc.2023.1155123)
Supplement: Supplementary file 1 [file DataSheet_1.zip › cd-mr_base_singlesnp.csv]

	exposure	outcome	id.exposure	id.outcome	samplesize	SNP	b	se	p
1	Crohn's disease || id:ieu-a-12	Pancreatic cancer || id:ieu-a-822	ieu-a-12	ieu-a-822	3835	rs10758669	-0.138998998330551	0.332755258764608	0.676150811364114
2	Crohn's disease || id:ieu-a-12	Pancreatic cancer || id:ieu-a-822	ieu-a-12	ieu-a-822	3835	rs10798069	0.580419679770412	0.670501655135181	0.386682191036214
3	Crohn's disease || id:ieu-a-12	Pancreatic cancer || id:ieu-a-822	ieu-a-12	ieu-a-822	3835	rs10800309	-0.167169937373214	0.555398490851534	0.763421370887407
4	Crohn's disease || id:ieu-a-12	Pancreatic cancer || id:ieu-a-822	ieu-a-12	ieu-a-822	3835	rs11117431	0.592908153011322	0.381978294365914	0.120613471548899
5	Crohn's disease || id:ieu-a-12	Pancreatic cancer || id:ieu-a-822	ieu-a-12	ieu-a-822	3835	rs11152949	-0.112156982868755	0.38302116564188	0.769658293011839
6	Crohn's disease || id:ieu-a-12	Pancreatic cancer || id:ieu-a-822	ieu-a-12	ieu-a-822	3835	rs11159833	-0.586363197124212	0.546511882597744	0.283307284243941
7	Crohn's disease || id:ieu-a-12	Pancreatic cancer || id:ieu-a-822	ieu-a-12	ieu-a-822	3835	rs11167518	-0.04460599084107	0.311799719011751	0.886242990241958
8	Crohn's disease || id:ieu-a-12	Pancreatic cancer || id:ieu-a-822	ieu-a-12	ieu-a-822	3835	rs11185982	0.642305683577823	0.616989343864247	0.297860672145751
9	Crohn's disease || id:ieu-a-12	Pancreatic cancer || id:ieu-a-822	ieu-a-12	ieu-a-822	3835	rs11691685	-0.221838198456436	0.523529523676651	0.671758507652513
10	Crohn's disease || id:ieu-a-12	Pancreatic cancer || id:ieu-a-822	ieu-a-12	ieu-a-822	3835	rs11713774	-0.385059775972019	0.54314950777163	0.478362438028129
11	Crohn's disease || id:ieu-a-12	Pancreatic cancer || id:ieu-a-822	ieu-a-12	ieu-a-822	3835	rs11768997	0.412273446267773	0.322213974532312	0.200720312375009
12	Crohn's disease || id:ieu-a-12	Pancreatic cancer || id:ieu-a-822	ieu-a-12	ieu-a-822	3835	rs11793497	0.485126863286014	0.286869679497046	0.0908166745896741
13	Crohn's disease || id:ieu-a-12	Pancreatic cancer || id:ieu-a-822	ieu-a-12	ieu-a-822	3835	rs1267501	-0.749259853611031	0.689431019274203	0.277134041912791
14	Crohn's disease || id:ieu-a-12	Pancreatic cancer || id:ieu-a-822	ieu-a-12	ieu-a-822	3835	rs1292053	0.0612420409407646	0.520884922366958	0.906405941660193
15	Crohn's disease || id:ieu-a-12	Pancreatic cancer || id:ieu-a-822	ieu-a-12	ieu-a-822	3835	rs1297258	0.698964996935071	0.380279930213916	0.066058342503853
16	Crohn's disease || id:ieu-a-12	Pancreatic cancer || id:ieu-a-822	ieu-a-12	ieu-a-822	3835	rs13001325	-0.113320074661537	0.399015380602672	0.776410944202709
17	Crohn's disease || id:ieu-a-12	Pancreatic cancer || id:ieu-a-822	ieu-a-12	ieu-a-822	3835	rs13407913	0.816452125615677	0.421994969783771	0.0530217501533827
18	Crohn's disease || id:ieu-a-12	Pancreatic cancer || id:ieu-a-822	ieu-a-12	ieu-a-822	3835	rs1363907	-0.242823300024372	0.469442846697538	0.604975723786476
19	Crohn's disease || id:ieu-a-12	Pancreatic cancer || id:ieu-a-822	ieu-a-12	ieu-a-822	3835	rs140143	0.473185237701367	0.392447910512427	0.227922578270355
20	Crohn's disease || id:ieu-a-12	Pancreatic cancer || id:ieu-a-822	ieu-a-12	ieu-a-822	3835	rs1456896	0.719645556509644	0.520713226436703	0.166959980268264
21	Crohn's disease || id:ieu-a-12	Pancreatic cancer || id:ieu-a-822	ieu-a-12	ieu-a-822	3835	rs1517352	-0.293979355003206	0.615310393614774	0.632811014076873
22	Crohn's disease || id:ieu-a-12	Pancreatic cancer || id:ieu-a-822	ieu-a-12	ieu-a-822	3835	rs1569328	-0.777297074577668	0.581473240855194	0.181297112270921
23	Crohn's disease || id:ieu-a-12	Pancreatic cancer || id:ieu-a-822	ieu-a-12	ieu-a-822	3835	rs1646019	-0.13544384488997	0.469569667531581	0.773008045558402
24	Crohn's disease || id:ieu-a-12	Pancreatic cancer || id:ieu-a-822	ieu-a-12	ieu-a-822	3835	rs17391694	0.280132044249943	0.624949811425356	0.653974754319856
25	Crohn's disease || id:ieu-a-12	Pancreatic cancer || id:ieu-a-822	ieu-a-12	ieu-a-822	3835	rs17622378	0.0611581675841364	0.256811095863762	0.811768968321777
26	Crohn's disease || id:ieu-a-12	Pancreatic cancer || id:ieu-a-822	ieu-a-12	ieu-a-822	3835	rs1847472	0.355518624963987	0.594365078807384	0.549740801049416
27	Crohn's disease || id:ieu-a-12	Pancreatic cancer || id:ieu-a-822	ieu-a-12	ieu-a-822	3835	rs2024092	0.222493634196554	0.393685664752411	0.571967974714681
28	Crohn's disease || id:ieu-a-12	Pancreatic cancer || id:ieu-a-822	ieu-a-12	ieu-a-822	3835	rs212388	-0.188370434765621	0.483944636002227	0.697098884261028
29	Crohn's disease || id:ieu-a-12	Pancreatic cancer || id:ieu-a-822	ieu-a-12	ieu-a-822	3835	rs2153283	0.807397705966692	0.529307746038749	0.127163281653143
30	Crohn's disease || id:ieu-a-12	Pancreatic cancer || id:ieu-a-822	ieu-a-12	ieu-a-822	3835	rs2227551	0.533803406083326	0.533282518281352	0.316838045183362
31	Crohn's disease || id:ieu-a-12	Pancreatic cancer || id:ieu-a-822	ieu-a-12	ieu-a-822	3835	rs2270395	-0.480802393668361	0.441910108744611	0.276590916455749
32	Crohn's disease || id:ieu-a-12	Pancreatic cancer || id:ieu-a-822	ieu-a-12	ieu-a-822	3835	rs2284553	-0.30805973331266	0.468163229707729	0.510526700460502
33	Crohn's disease || id:ieu-a-12	Pancreatic cancer || id:ieu-a-822	ieu-a-12	ieu-a-822	3835	rs2413583	-0.397351799132158	0.311934488871568	0.202723342067866
34	Crohn's disease || id:ieu-a-12	Pancreatic cancer || id:ieu-a-822	ieu-a-12	ieu-a-822	3835	rs2538470	-0.0387412408306354	0.649471815250726	0.952434092028407
35	Crohn's disease || id:ieu-a-12	Pancreatic cancer || id:ieu-a-822	ieu-a-12	ieu-a-822	3835	rs259964	0.914369264672485	0.681127705925068	0.17945518645533
36	Crohn's disease || id:ieu-a-12	Pancreatic cancer || id:ieu-a-822	ieu-a-12	ieu-a-822	3835	rs2641348	-0.550679105953715	0.629869947913233	0.381968893285717
37	Crohn's disease || id:ieu-a-12	Pancreatic cancer || id:ieu-a-822	ieu-a-12	ieu-a-822	3835	rs26528	0.270102215361509	0.411904543368518	0.511991536605774
38	Crohn's disease || id:ieu-a-12	Pancreatic cancer || id:ieu-a-822	ieu-a-12	ieu-a-822	3835	rs2974935	0.659433995978859	0.627996828619722	0.293690786828708
39	Crohn's disease || id:ieu-a-12	Pancreatic cancer || id:ieu-a-822	ieu-a-12	ieu-a-822	3835	rs3024505	-0.0504179395200561	0.399111976819449	0.899474431535259
40	Crohn's disease || id:ieu-a-12	Pancreatic cancer || id:ieu-a-822	ieu-a-12	ieu-a-822	3835	rs303429	-0.117465349338452	0.634461085851832	0.853117715425532
41	Crohn's disease || id:ieu-a-12	Pancreatic cancer || id:ieu-a-822	ieu-a-12	ieu-a-822	3835	rs3129871	-0.548728418370829	0.567579217943177	0.333650340425166
42	Crohn's disease || id:ieu-a-12	Pancreatic cancer || id:ieu-a-822	ieu-a-12	ieu-a-822	3835	rs3184504	-0.716252531374259	0.703478145186324	0.308602450004355
43	Crohn's disease || id:ieu-a-12	Pancreatic cancer || id:ieu-a-822	ieu-a-12	ieu-a-822	3835	rs3197999	-0.185741454672048	0.333904096342045	0.578025017086378
44	Crohn's disease || id:ieu-a-12	Pancreatic cancer || id:ieu-a-822	ieu-a-12	ieu-a-822	3835	rs34779708	-0.466519407691678	0.365093673070201	0.201317334356875
45	Crohn's disease || id:ieu-a-12	Pancreatic cancer || id:ieu-a-822	ieu-a-12	ieu-a-822	3835	rs34804116	-0.151197014969875	0.524906132132733	0.773311668326168
46	Crohn's disease || id:ieu-a-12	Pancreatic cancer || id:ieu-a-822	ieu-a-12	ieu-a-822	3835	rs36016881	0.00458994502620204	0.560140784317325	0.993461991359944
47	Crohn's disease || id:ieu-a-12	Pancreatic cancer || id:ieu-a-822	ieu-a-12	ieu-a-822	3835	rs3776414	-0.184997405310727	0.559587236154997	0.740949528448265
48	Crohn's disease || id:ieu-a-12	Pancreatic cancer || id:ieu-a-822	ieu-a-12	ieu-a-822	3835	rs3801810	-0.289869526737026	0.536245110821382	0.588814919264149
49	Crohn's disease || id:ieu-a-12	Pancreatic cancer || id:ieu-a-822	ieu-a-12	ieu-a-822	3835	rs3853824	-0.702253654075899	0.608474309621785	0.248450109935995
50	Crohn's disease || id:ieu-a-12	Pancreatic cancer || id:ieu-a-822	ieu-a-12	ieu-a-822	3835	rs4703855	0.0903875185978897	0.713445079919739	0.899184472403358
51	Crohn's disease || id:ieu-a-12	Pancreatic cancer || id:ieu-a-822	ieu-a-12	ieu-a-822	3835	rs4795397	-0.715141531532893	0.359267935135789	0.0465301542118052
52	Crohn's disease || id:ieu-a-12	Pancreatic cancer || id:ieu-a-822	ieu-a-12	ieu-a-822	3835	rs516246	-0.324525205976819	0.418594644602709	0.438178247198122
53	Crohn's disease || id:ieu-a-12	Pancreatic cancer || id:ieu-a-822	ieu-a-12	ieu-a-822	3835	rs559928	0.864238731286066	0.623108429845446	0.165447958760961
54	Crohn's disease || id:ieu-a-12	Pancreatic cancer || id:ieu-a-822	ieu-a-12	ieu-a-822	3835	rs6074022	0.229989067815878	0.592201501021064	0.697747525923704
55	Crohn's disease || id:ieu-a-12	Pancreatic cancer || id:ieu-a-822	ieu-a-12	ieu-a-822	3835	rs6111031	0.316919175821452	0.250549641245759	0.205908701865223
56	Crohn's disease || id:ieu-a-12	Pancreatic cancer || id:ieu-a-822	ieu-a-12	ieu-a-822	3835	rs640466	0.490478728175472	0.653503796373	0.452931394941596
57	Crohn's disease || id:ieu-a-12	Pancreatic cancer || id:ieu-a-822	ieu-a-12	ieu-a-822	3835	rs6456426	0.749072136883126	0.478615036373444	0.117563507926003
58	Crohn's disease || id:ieu-a-12	Pancreatic cancer || id:ieu-a-822	ieu-a-12	ieu-a-822	3835	rs6651252	0.311770863389005	0.467441907279791	0.504789745935805
59	Crohn's disease || id:ieu-a-12	Pancreatic cancer || id:ieu-a-822	ieu-a-12	ieu-a-822	3835	rs6679677	-0.041428177929485	0.422892002246803	0.921960906285334
60	Crohn's disease || id:ieu-a-12	Pancreatic cancer || id:ieu-a-822	ieu-a-12	ieu-a-822	3835	rs6702421	-1.04123636495635	0.525698313882789	0.0476279760734523
61	Crohn's disease || id:ieu-a-12	Pancreatic cancer || id:ieu-a-822	ieu-a-12	ieu-a-822	3835	rs6738490	0.247790983534073	0.212162413116146	0.242834742561451
62	Crohn's disease || id:ieu-a-12	Pancreatic cancer || id:ieu-a-822	ieu-a-12	ieu-a-822	3835	rs6827756	0.08959608431637	0.63696977755827	0.888138651141945
63	Crohn's disease || id:ieu-a-12	Pancreatic cancer || id:ieu-a-822	ieu-a-12	ieu-a-822	3835	rs6908425	0.587865907604724	0.549396084163557	0.284609397313671
64	Crohn's disease || id:ieu-a-12	Pancreatic cancer || id:ieu-a-822	ieu-a-12	ieu-a-822	3835	rs7015630	-0.219909127380718	0.656786128869149	0.73775628311404
65	Crohn's disease || id:ieu-a-12	Pancreatic cancer || id:ieu-a-822	ieu-a-12	ieu-a-822	3835	rs7085798	-0.386713354899397	0.267769059581985	0.148681381657759
66	Crohn's disease || id:ieu-a-12	Pancreatic cancer || id:ieu-a-822	ieu-a-12	ieu-a-822	3835	rs7194886	0.435385442273973	0.210952217317368	0.0390266768536255
67	Crohn's disease || id:ieu-a-12	Pancreatic cancer || id:ieu-a-822	ieu-a-12	ieu-a-822	3835	rs7236492	0.377258529155307	0.650990205807482	0.562241790469038
68	Crohn's disease || id:ieu-a-12	Pancreatic cancer || id:ieu-a-822	ieu-a-12	ieu-a-822	3835	rs72727394	-0.754152257514554	0.581220152470625	0.194447900003366
69	Crohn's disease || id:ieu-a-12	Pancreatic cancer || id:ieu-a-822	ieu-a-12	ieu-a-822	3835	rs727563	1.15039098965321	0.654712282849861	0.0789017971852832
70	Crohn's disease || id:ieu-a-12	Pancreatic cancer || id:ieu-a-822	ieu-a-12	ieu-a-822	3835	rs7438704	-0.360399466519829	0.589352565317353	0.540856970082703
71	Crohn's disease || id:ieu-a-12	Pancreatic cancer || id:ieu-a-822	ieu-a-12	ieu-a-822	3835	rs7517847	0.344342403830692	0.142891898491427	0.0159608062666381
72	Crohn's disease || id:ieu-a-12	Pancreatic cancer || id:ieu-a-822	ieu-a-12	ieu-a-822	3835	rs7711427	0.104971172841995	0.193109301294198	0.586727607100939
73	Crohn's disease || id:ieu-a-12	Pancreatic cancer || id:ieu-a-822	ieu-a-12	ieu-a-822	3835	rs7786444	-0.139371013070438	0.681049203729313	0.837852134596981
74	Crohn's disease || id:ieu-a-12	Pancreatic cancer || id:ieu-a-822	ieu-a-12	ieu-a-822	3835	rs780094	0.0402547152803413	0.426989346084836	0.924890160358445
75	Crohn's disease || id:ieu-a-12	Pancreatic cancer || id:ieu-a-822	ieu-a-12	ieu-a-822	3835	rs7969592	-0.425072892670837	0.642079907309488	0.507955257684134
76	Crohn's disease || id:ieu-a-12	Pancreatic cancer || id:ieu-a-822	ieu-a-12	ieu-a-822	3835	rs8127691	1.05151714130532	0.400054313901927	0.00857785069052863
77	Crohn's disease || id:ieu-a-12	Pancreatic cancer || id:ieu-a-822	ieu-a-12	ieu-a-822	3835	rs915286	-0.548050116287794	0.706846725185685	0.438135790173001
78	Crohn's disease || id:ieu-a-12	Pancreatic cancer || id:ieu-a-822	ieu-a-12	ieu-a-822	3835	rs9264942	0.521415308301391	0.333334217541812	0.117760799929275
79	Crohn's disease || id:ieu-a-12	Pancreatic cancer || id:ieu-a-822	ieu-a-12	ieu-a-822	3835	rs9457247	-0.284435118022367	0.386797991315106	0.462121303545678
80	Crohn's disease || id:ieu-a-12	Pancreatic cancer || id:ieu-a-822	ieu-a-12	ieu-a-822	3835	rs9491892	0.619744104911184	0.487187112403804	0.20334241912488
81	Crohn's disease || id:ieu-a-12	Pancreatic cancer || id:ieu-a-822	ieu-a-12	ieu-a-822	3835	rs9494844	0.0247618726389638	0.630232505846375	0.968659131886601
82	Crohn's disease || id:ieu-a-12	Pancreatic cancer || id:ieu-a-822	ieu-a-12	ieu-a-822	3835	rs9889296	-0.0341588572786292	0.367813441232171	0.926006789590518
83	Crohn's disease || id:ieu-a-12	Pancreatic cancer || id:ieu-a-822	ieu-a-12	ieu-a-822	3835	All - Inverse variance weighted	0.105013493417091	0.0459872856910244	0.0223989798326693
84	Crohn's disease || id:ieu-a-12	Pancreatic cancer || id:ieu-a-822	ieu-a-12	ieu-a-822	3835	All - MR Egger	0.290706575753852	0.116997974390042	0.0150522008177591
