# Supplementary material for: Association between inflammatory bowel disease and pancreatic cancer: results from the two-sample Mendelian randomization study
Source: Front Oncol. 2023 Aug 23;13:1155123. doi: 10.3389/fonc.2023.1155123 (PMC10492092; doi:10.3389/fonc.2023.1155123)
Supplement: Supplementary file 1 [file DataSheet_1.zip › cd-pancreatic cancer.csv]

	SNP	effect_allele.exposure	other_allele.exposure	effect_allele.outcome	other_allele.outcome	beta.exposure	beta.outcome	eaf.exposure	eaf.outcome	remove	palindromic	ambiguous	id.outcome	chr	pos	se.outcome	samplesize.outcome	pval.outcome	outcome	originalname.outcome	outcome.deprecated	mr_keep.outcome	data_source.outcome	proxy.outcome	target_snp.outcome	proxy_snp.outcome	target_a1.outcome	target_a2.outcome	proxy_a1.outcome	proxy_a2.outcome	chr.exposure	se.exposure	pos.exposure	samplesize.exposure	pval.exposure	id.exposure	exposure	mr_keep.exposure	pval_origin.exposure	data_source.exposure	action	mr_keep
1	rs10758669	A	C	A	C	-0.14975	0.0208151	0.6504	NA	FALSE	FALSE	FALSE	ieu-a-822	9	4981602	0.0498301	3835	0.675414	Pancreatic cancer || id:ieu-a-822	Pancreatic cancer	Pancreatic cancer || ||	TRUE	igd	NA	NA	NA	NA	NA	NA	NA	9	0.012299	4981602	51874	4.18504e-34	ieu-a-12	Crohn's disease || id:ieu-a-12	TRUE	reported	igd	2	TRUE
2	rs10798069	T	G	T	G	-0.070387	-0.040854	0.4925	NA	FALSE	FALSE	FALSE	ieu-a-822	1	186875459	0.0471946	3835	0.38644	Pancreatic cancer || id:ieu-a-822	Pancreatic cancer	Pancreatic cancer || ||	TRUE	igd	NA	NA	NA	NA	NA	NA	NA	1	0.0119822	186875459	51874	4.24717e-09	ieu-a-12	Crohn's disease || id:ieu-a-12	TRUE	reported	igd	2	TRUE
3	rs10800309	G	A	G	A	-0.0904086	0.0151136	0.6578	NA	FALSE	FALSE	FALSE	ieu-a-822	1	161472158	0.0502128	3835	0.763721	Pancreatic cancer || id:ieu-a-822	Pancreatic cancer	Pancreatic cancer || ||	TRUE	igd	NA	NA	NA	NA	NA	NA	NA	1	0.0126389	161472158	51874	8.47813e-13	ieu-a-12	Crohn's disease || id:ieu-a-12	TRUE	reported	igd	2	TRUE
4	rs10878302	A	T	A	T	0.15677	0.078349	0.92855	NA	FALSE	TRUE	TRUE	ieu-a-822	12	40725928	0.0899058	3835	0.383584	Pancreatic cancer || id:ieu-a-822	Pancreatic cancer	Pancreatic cancer || ||	TRUE	igd	TRUE	rs10878302	rs10878386	A	T	G	A	12	0.023765	40669826	51874	4.20436e-11	ieu-a-12	Crohn's disease || id:ieu-a-12	TRUE	reported	igd	2	FALSE
5	rs10956252	G	C	G	C	0.118641	0.0461487	0.6189	NA	FALSE	TRUE	TRUE	ieu-a-822	8	126540051	0.0493443	3835	0.349538	Pancreatic cancer || id:ieu-a-822	Pancreatic cancer	Pancreatic cancer || ||	TRUE	igd	TRUE	rs10956252	rs1551398	C	G	G	A	8	0.0123641	126536137	51874	8.34065e-22	ieu-a-12	Crohn's disease || id:ieu-a-12	TRUE	reported	igd	2	FALSE
6	rs11117431	G	A	G	A	-0.14927	-0.0885034	0.1978	NA	FALSE	FALSE	FALSE	ieu-a-822	16	86019271	0.0570179	3835	0.120547	Pancreatic cancer || id:ieu-a-822	Pancreatic cancer	Pancreatic cancer || ||	TRUE	igd	TRUE	rs11117431	rs11117432	G	A	A	G	16	0.0164404	86015316	51874	1.09094e-19	ieu-a-12	Crohn's disease || id:ieu-a-12	TRUE	reported	igd	2	TRUE
7	rs11152949	G	A	G	A	0.133849	-0.0150121	0.3195	NA	FALSE	FALSE	FALSE	ieu-a-822	6	106470070	0.051267	3835	0.769763	Pancreatic cancer || id:ieu-a-822	Pancreatic cancer	Pancreatic cancer || ||	TRUE	igd	TRUE	rs11152949	rs6938089	G	A	A	G	6	0.0128549	106449085	51874	2.17921e-25	ieu-a-12	Crohn's disease || id:ieu-a-12	TRUE	reported	igd	2	TRUE
8	rs11159833	T	C	T	C	0.155227	-0.0910194	0.08681	NA	FALSE	FALSE	FALSE	ieu-a-822	14	88476004	0.0848334	3835	0.283005	Pancreatic cancer || id:ieu-a-822	Pancreatic cancer	Pancreatic cancer || ||	TRUE	igd	NA	NA	NA	NA	NA	NA	NA	14	0.0207601	88476004	51874	7.59277e-14	ieu-a-12	Crohn's disease || id:ieu-a-12	TRUE	reported	igd	2	TRUE
9	rs11167518	A	C	A	C	0.279727	-0.0124775	0.08143	NA	FALSE	FALSE	FALSE	ieu-a-822	5	150270420	0.0872188	3835	0.885947	Pancreatic cancer || id:ieu-a-822	Pancreatic cancer	Pancreatic cancer || ||	TRUE	igd	TRUE	rs11167518	rs7714584	A	C	G	A	5	0.0198222	150258920	51874	3.21144e-45	ieu-a-12	Crohn's disease || id:ieu-a-12	TRUE	reported	igd	2	TRUE
10	rs11185982	C	T	C	T	-0.109139	-0.0701006	0.1517	NA	FALSE	FALSE	FALSE	ieu-a-822	10	82305627	0.0673376	3835	0.297579	Pancreatic cancer || id:ieu-a-822	Pancreatic cancer	Pancreatic cancer || ||	TRUE	igd	NA	NA	NA	NA	NA	NA	NA	10	0.0168972	82305627	51874	1.05412e-10	ieu-a-12	Crohn's disease || id:ieu-a-12	TRUE	reported	igd	2	TRUE
11	rs11691685	G	A	G	A	-0.157687	0.034981	0.08024	NA	FALSE	FALSE	FALSE	ieu-a-822	2	145504693	0.0825538	3835	0.671505	Pancreatic cancer || id:ieu-a-822	Pancreatic cancer	Pancreatic cancer || ||	TRUE	igd	TRUE	rs11691685	rs7603516	G	A	G	T	2	0.0233162	145481827	51874	1.35176e-11	ieu-a-12	Crohn's disease || id:ieu-a-12	TRUE	reported	igd	2	TRUE
12	rs11713774	C	T	C	T	0.132662	-0.0510828	0.1427	NA	FALSE	FALSE	FALSE	ieu-a-822	3	18765978	0.0720553	3835	0.478693	Pancreatic cancer || id:ieu-a-822	Pancreatic cancer	Pancreatic cancer || ||	TRUE	igd	NA	NA	NA	NA	NA	NA	NA	3	0.0171654	18765978	51874	1.08868e-14	ieu-a-12	Crohn's disease || id:ieu-a-12	TRUE	reported	igd	2	TRUE
13	rs11768997	T	G	T	G	0.226326	0.0933082	0.1346	NA	FALSE	FALSE	FALSE	ieu-a-822	7	50621588	0.0729254	3835	0.200562	Pancreatic cancer || id:ieu-a-822	Pancreatic cancer	Pancreatic cancer || ||	TRUE	igd	TRUE	rs11768997	rs10499696	T	G	G	A	7	0.0208449	50533716	51874	1.83443e-27	ieu-a-12	Crohn's disease || id:ieu-a-12	TRUE	reported	igd	2	TRUE
14	rs11793497	G	A	G	A	0.168922	0.0819486	0.423	NA	FALSE	FALSE	FALSE	ieu-a-822	9	139289825	0.0484586	3835	0.0906275	Pancreatic cancer || id:ieu-a-822	Pancreatic cancer	Pancreatic cancer || ||	TRUE	igd	TRUE	rs11793497	rs4266763	G	A	G	A	9	0.0121801	139271850	51874	9.80393e-44	ieu-a-12	Crohn's disease || id:ieu-a-12	TRUE	reported	igd	2	TRUE
15	rs1267501	C	T	C	T	0.0871787	-0.0653195	0.8106	NA	FALSE	FALSE	FALSE	ieu-a-822	6	14715257	0.0601037	3835	0.27705	Pancreatic cancer || id:ieu-a-822	Pancreatic cancer	Pancreatic cancer || ||	TRUE	igd	NA	NA	NA	NA	NA	NA	NA	6	0.0151984	14715257	51874	9.69059e-09	ieu-a-12	Crohn's disease || id:ieu-a-12	TRUE	reported	igd	2	TRUE
16	rs1292053	G	A	G	A	0.0911854	0.00558438	0.442	NA	FALSE	FALSE	FALSE	ieu-a-822	17	57963537	0.0474971	3835	0.906108	Pancreatic cancer || id:ieu-a-822	Pancreatic cancer	Pancreatic cancer || ||	TRUE	igd	NA	NA	NA	NA	NA	NA	NA	17	0.0118917	57963537	51874	1.74703e-14	ieu-a-12	Crohn's disease || id:ieu-a-12	TRUE	reported	igd	2	TRUE
17	rs1297258	T	C	T	C	-0.127246	-0.0889405	0.4249	NA	FALSE	FALSE	FALSE	ieu-a-822	21	16813212	0.0483891	3835	0.0660161	Pancreatic cancer || id:ieu-a-822	Pancreatic cancer	Pancreatic cancer || ||	TRUE	igd	TRUE	rs1297258	rs1736148	T	C	C	T	21	0.0122169	16806709	51874	2.10523e-25	ieu-a-12	Crohn's disease || id:ieu-a-12	TRUE	reported	igd	2	TRUE
18	rs13001325	T	C	T	C	-0.122687	0.0139029	0.3757	NA	FALSE	FALSE	FALSE	ieu-a-822	2	102974417	0.048954	3835	0.77569	Pancreatic cancer || id:ieu-a-822	Pancreatic cancer	Pancreatic cancer || ||	TRUE	igd	TRUE	rs13001325	rs12998521	T	C	T	G	2	0.0125708	102939036	51874	1.67687e-22	ieu-a-12	Crohn's disease || id:ieu-a-12	TRUE	reported	igd	2	TRUE
19	rs13407913	G	A	G	A	0.114508	0.0934903	0.4306	NA	FALSE	FALSE	FALSE	ieu-a-822	2	25097644	0.0483218	3835	0.0530054	Pancreatic cancer || id:ieu-a-822	Pancreatic cancer	Pancreatic cancer || ||	TRUE	igd	NA	NA	NA	NA	NA	NA	NA	2	0.0119519	25097644	51874	9.63607e-22	ieu-a-12	Crohn's disease || id:ieu-a-12	TRUE	reported	igd	2	TRUE
20	rs1363907	A	G	A	G	0.102575	-0.0249076	0.4212	NA	FALSE	FALSE	FALSE	ieu-a-822	5	96320495	0.0481531	3835	0.605072	Pancreatic cancer || id:ieu-a-822	Pancreatic cancer	Pancreatic cancer || ||	TRUE	igd	TRUE	rs1363907	rs10044354	A	G	T	C	5	0.0125984	96252803	51874	3.89135e-16	ieu-a-12	Crohn's disease || id:ieu-a-12	TRUE	reported	igd	2	TRUE
21	rs140143	T	G	T	G	-0.126945	-0.0600685	0.3897	NA	FALSE	FALSE	FALSE	ieu-a-822	22	30184599	0.0498193	3835	0.227554	Pancreatic cancer || id:ieu-a-822	Pancreatic cancer	Pancreatic cancer || ||	TRUE	igd	TRUE	rs140143	rs140147	T	G	A	G	22	0.013562	30173109	51874	7.94511e-21	ieu-a-12	Crohn's disease || id:ieu-a-12	TRUE	reported	igd	2	TRUE
22	rs1456896	T	C	T	C	0.0977081	0.0703152	0.6894	NA	FALSE	FALSE	FALSE	ieu-a-822	7	50304461	0.0508779	3835	0.166715	Pancreatic cancer || id:ieu-a-822	Pancreatic cancer	Pancreatic cancer || ||	TRUE	igd	NA	NA	NA	NA	NA	NA	NA	7	0.0131392	50304461	51874	1.03467e-13	ieu-a-12	Crohn's disease || id:ieu-a-12	TRUE	reported	igd	2	TRUE
23	rs1517352	C	A	C	A	0.0800097	-0.0235212	0.6048	NA	FALSE	FALSE	FALSE	ieu-a-822	2	191931464	0.0492308	3835	0.632172	Pancreatic cancer || id:ieu-a-822	Pancreatic cancer	Pancreatic cancer || ||	TRUE	igd	NA	NA	NA	NA	NA	NA	NA	2	0.0124517	191931464	51874	1.31362e-10	ieu-a-12	Crohn's disease || id:ieu-a-12	TRUE	reported	igd	2	TRUE
24	rs1569328	T	C	T	C	-0.109215	0.0848925	0.1702	NA	FALSE	FALSE	FALSE	ieu-a-822	14	75747118	0.0635056	3835	0.181216	Pancreatic cancer || id:ieu-a-822	Pancreatic cancer	Pancreatic cancer || ||	TRUE	igd	TRUE	rs1569328	rs1063169	T	C	T	G	14	0.0167191	75741751	51874	6.47441e-11	ieu-a-12	Crohn's disease || id:ieu-a-12	TRUE	reported	igd	2	TRUE
25	rs1646019	T	C	T	C	-0.111379	0.0150856	0.303	NA	FALSE	FALSE	FALSE	ieu-a-822	16	11361202	0.0523002	3835	0.77332	Pancreatic cancer || id:ieu-a-822	Pancreatic cancer	Pancreatic cancer || ||	TRUE	igd	TRUE	rs1646019	rs243323	T	C	G	A	16	0.013383	11359680	51874	8.61787e-17	ieu-a-12	Crohn's disease || id:ieu-a-12	TRUE	reported	igd	2	TRUE
26	rs17391694	T	C	T	C	-0.119051	-0.03335	0.1226	NA	FALSE	FALSE	FALSE	ieu-a-822	1	78623626	0.0744009	3835	0.654276	Pancreatic cancer || id:ieu-a-822	Pancreatic cancer	Pancreatic cancer || ||	TRUE	igd	NA	NA	NA	NA	NA	NA	NA	1	0.0199954	78623626	51874	2.61818e-09	ieu-a-12	Crohn's disease || id:ieu-a-12	TRUE	reported	igd	2	TRUE
27	rs17622378	G	A	G	A	0.190197	0.0116321	0.4186	NA	FALSE	FALSE	FALSE	ieu-a-822	5	131784393	0.0488447	3835	0.812601	Pancreatic cancer || id:ieu-a-822	Pancreatic cancer	Pancreatic cancer || ||	TRUE	igd	TRUE	rs17622378	rs12521868	G	A	T	G	5	0.0120781	131778452	51874	7.17133e-56	ieu-a-12	Crohn's disease || id:ieu-a-12	TRUE	reported	igd	2	TRUE
28	rs1847472	A	C	A	C	-0.0853854	-0.0303561	0.3421	NA	FALSE	FALSE	FALSE	ieu-a-822	6	90973159	0.0507501	3835	0.549213	Pancreatic cancer || id:ieu-a-822	Pancreatic cancer	Pancreatic cancer || ||	TRUE	igd	NA	NA	NA	NA	NA	NA	NA	6	0.0132299	90973159	51874	1.08971e-10	ieu-a-12	Crohn's disease || id:ieu-a-12	TRUE	reported	igd	2	TRUE
29	rs2024092	A	G	A	G	0.147664	0.0328543	0.2162	NA	FALSE	FALSE	FALSE	ieu-a-822	19	1124031	0.0581332	3835	0.572445	Pancreatic cancer || id:ieu-a-822	Pancreatic cancer	Pancreatic cancer || ||	TRUE	igd	NA	NA	NA	NA	NA	NA	NA	19	0.0143378	1124031	51874	7.12525e-25	ieu-a-12	Crohn's disease || id:ieu-a-12	TRUE	reported	igd	2	TRUE
30	rs212388	T	C	T	C	-0.102377	0.0192848	0.6043	NA	FALSE	FALSE	FALSE	ieu-a-822	6	159490436	0.0495448	3835	0.696662	Pancreatic cancer || id:ieu-a-822	Pancreatic cancer	Pancreatic cancer || ||	TRUE	igd	NA	NA	NA	NA	NA	NA	NA	6	0.0124319	159490436	51874	1.79515e-16	ieu-a-12	Crohn's disease || id:ieu-a-12	TRUE	reported	igd	2	TRUE
31	rs2153283	A	C	A	C	-0.108804	-0.0878481	0.217	NA	FALSE	FALSE	FALSE	ieu-a-822	10	60040351	0.0575908	3835	0.126809	Pancreatic cancer || id:ieu-a-822	Pancreatic cancer	Pancreatic cancer || ||	TRUE	igd	TRUE	rs2153283	rs1416764	A	C	G	A	10	0.0155227	59972299	51874	2.39497e-12	ieu-a-12	Crohn's disease || id:ieu-a-12	TRUE	reported	igd	2	TRUE
32	rs2227551	T	G	T	G	0.0994456	0.0530844	0.7288	NA	FALSE	FALSE	FALSE	ieu-a-822	10	75669190	0.0530326	3835	0.3167	Pancreatic cancer || id:ieu-a-822	Pancreatic cancer	Pancreatic cancer || ||	TRUE	igd	NA	NA	NA	NA	NA	NA	NA	10	0.0137489	75669190	51874	4.72389e-13	ieu-a-12	Crohn's disease || id:ieu-a-12	TRUE	reported	igd	2	TRUE
33	rs2270395	T	C	T	C	0.124328	-0.0597772	0.7616	NA	FALSE	FALSE	FALSE	ieu-a-822	16	50846832	0.0549418	3835	0.276241	Pancreatic cancer || id:ieu-a-822	Pancreatic cancer	Pancreatic cancer || ||	TRUE	igd	NA	NA	NA	NA	NA	NA	NA	16	0.0144786	50846832	51874	8.92689e-18	ieu-a-12	Crohn's disease || id:ieu-a-12	TRUE	reported	igd	2	TRUE
34	rs2284553	G	A	G	A	0.103192	-0.0317893	0.5904	NA	FALSE	FALSE	FALSE	ieu-a-822	21	34776695	0.0483107	3835	0.510113	Pancreatic cancer || id:ieu-a-822	Pancreatic cancer	Pancreatic cancer || ||	TRUE	igd	NA	NA	NA	NA	NA	NA	NA	21	0.0123247	34776695	51874	5.626e-17	ieu-a-12	Crohn's disease || id:ieu-a-12	TRUE	reported	igd	2	TRUE
35	rs2413583	T	C	T	C	-0.210407	0.0836056	0.1654	NA	FALSE	FALSE	FALSE	ieu-a-822	22	39659773	0.0656332	3835	0.202571	Pancreatic cancer || id:ieu-a-822	Pancreatic cancer	Pancreatic cancer || ||	TRUE	igd	NA	NA	NA	NA	NA	NA	NA	22	0.0168361	39659773	51874	7.72147e-36	ieu-a-12	Crohn's disease || id:ieu-a-12	TRUE	reported	igd	2	TRUE
36	rs2538470	G	A	G	A	-0.0749643	0.00290421	0.6378	NA	FALSE	FALSE	FALSE	ieu-a-822	7	148220448	0.0486872	3835	0.953177	Pancreatic cancer || id:ieu-a-822	Pancreatic cancer	Pancreatic cancer || ||	TRUE	igd	NA	NA	NA	NA	NA	NA	NA	7	0.0122847	148220448	51874	1.04597e-09	ieu-a-12	Crohn's disease || id:ieu-a-12	TRUE	reported	igd	2	TRUE
37	rs259964	G	A	G	A	-0.0713342	-0.0652258	0.5414	NA	FALSE	FALSE	FALSE	ieu-a-822	20	57824309	0.0485877	3835	0.179521	Pancreatic cancer || id:ieu-a-822	Pancreatic cancer	Pancreatic cancer || ||	TRUE	igd	NA	NA	NA	NA	NA	NA	NA	20	0.0119064	57824309	51874	2.08238e-09	ieu-a-12	Crohn's disease || id:ieu-a-12	TRUE	reported	igd	2	TRUE
38	rs2641348	G	A	G	A	-0.121336	0.0668172	0.1077	NA	FALSE	FALSE	FALSE	ieu-a-822	1	120437884	0.0764259	3835	0.381681	Pancreatic cancer || id:ieu-a-822	Pancreatic cancer	Pancreatic cancer || ||	TRUE	igd	NA	NA	NA	NA	NA	NA	NA	1	0.0198422	120437884	51874	9.65162e-10	ieu-a-12	Crohn's disease || id:ieu-a-12	TRUE	reported	igd	2	TRUE
39	rs26528	C	T	C	T	0.119845	0.0323704	0.4576	NA	FALSE	FALSE	FALSE	ieu-a-822	16	28543381	0.0493647	3835	0.511341	Pancreatic cancer || id:ieu-a-822	Pancreatic cancer	Pancreatic cancer || ||	TRUE	igd	TRUE	rs26528	rs12446550	C	T	A	G	16	0.0122466	28517709	51874	1.2933e-22	ieu-a-12	Crohn's disease || id:ieu-a-12	TRUE	reported	igd	2	TRUE
40	rs2847293	T	A	T	A	-0.166911	-0.0803811	0.8404	NA	FALSE	TRUE	TRUE	ieu-a-822	18	12809340	0.0631143	3835	0.202534	Pancreatic cancer || id:ieu-a-822	Pancreatic cancer	Pancreatic cancer || ||	TRUE	igd	TRUE	rs2847293	rs1893217	A	T	G	A	18	0.0158476	12782448	51874	6.13762e-26	ieu-a-12	Crohn's disease || id:ieu-a-12	TRUE	reported	igd	2	FALSE
41	rs2974935	T	G	T	G	0.0755507	0.0498207	0.4948	NA	FALSE	FALSE	FALSE	ieu-a-822	1	155194980	0.0474456	3835	0.293787	Pancreatic cancer || id:ieu-a-822	Pancreatic cancer	Pancreatic cancer || ||	TRUE	igd	TRUE	rs2974935	rs2049805	G	T	T	C	1	0.0121937	155181843	51874	5.79522e-10	ieu-a-12	Crohn's disease || id:ieu-a-12	TRUE	reported	igd	2	TRUE
42	rs3024505	A	G	A	G	0.165311	-0.00833464	0.1573	NA	FALSE	FALSE	FALSE	ieu-a-822	1	206939904	0.0659776	3835	0.899409	Pancreatic cancer || id:ieu-a-822	Pancreatic cancer	Pancreatic cancer || ||	TRUE	igd	NA	NA	NA	NA	NA	NA	NA	1	0.0159634	206939904	51874	3.94548e-25	ieu-a-12	Crohn's disease || id:ieu-a-12	TRUE	reported	igd	2	TRUE
43	rs303429	T	C	T	C	0.0762756	-0.00895974	0.5997	NA	FALSE	FALSE	FALSE	ieu-a-822	10	30728101	0.0483939	3835	0.852867	Pancreatic cancer || id:ieu-a-822	Pancreatic cancer	Pancreatic cancer || ||	TRUE	igd	TRUE	rs303429	rs1042058	C	T	T	C	10	0.0124275	30708441	51874	8.37568e-10	ieu-a-12	Crohn's disease || id:ieu-a-12	TRUE	reported	igd	2	TRUE
44	rs3129871	C	A	C	A	-0.087922	0.0482453	0.6601	NA	FALSE	FALSE	FALSE	ieu-a-822	6	32406342	0.0499027	3835	0.333254	Pancreatic cancer || id:ieu-a-822	Pancreatic cancer	Pancreatic cancer || ||	TRUE	igd	NA	NA	NA	NA	NA	NA	NA	6	0.0130803	32406342	51874	1.79556e-11	ieu-a-12	Crohn's disease || id:ieu-a-12	TRUE	reported	igd	2	TRUE
45	rs3184504	C	T	C	T	-0.067651	0.0484552	0.5074	NA	FALSE	FALSE	FALSE	ieu-a-822	12	111884608	0.047591	3835	0.30883	Pancreatic cancer || id:ieu-a-822	Pancreatic cancer	Pancreatic cancer || ||	TRUE	igd	NA	NA	NA	NA	NA	NA	NA	12	0.0119969	111884608	51874	1.71017e-08	ieu-a-12	Crohn's disease || id:ieu-a-12	TRUE	reported	igd	2	TRUE
46	rs3197999	A	G	A	G	0.155114	-0.0288111	0.2812	NA	FALSE	FALSE	FALSE	ieu-a-822	3	49721532	0.0517932	3835	0.578133	Pancreatic cancer || id:ieu-a-822	Pancreatic cancer	Pancreatic cancer || ||	TRUE	igd	NA	NA	NA	NA	NA	NA	NA	3	0.0128775	49721532	51874	2.05211e-33	ieu-a-12	Crohn's disease || id:ieu-a-12	TRUE	reported	igd	2	TRUE
47	rs34779708	G	T	G	T	0.134457	-0.0627268	0.3512	NA	FALSE	FALSE	FALSE	ieu-a-822	10	35474699	0.0490894	3835	0.200953	Pancreatic cancer || id:ieu-a-822	Pancreatic cancer	Pancreatic cancer || ||	TRUE	igd	TRUE	rs34779708	rs4934540	G	T	C	T	10	0.0123872	35466185	51874	1.89714e-27	ieu-a-12	Crohn's disease || id:ieu-a-12	TRUE	reported	igd	2	TRUE
48	rs34804116	A	C	A	C	-0.0939086	0.0141987	0.3867	NA	FALSE	FALSE	FALSE	ieu-a-822	5	72551134	0.0492932	3835	0.773362	Pancreatic cancer || id:ieu-a-822	Pancreatic cancer	Pancreatic cancer || ||	TRUE	igd	TRUE	rs34804116	rs7702331	A	C	G	A	5	0.0126747	72539850	51874	1.27145e-13	ieu-a-12	Crohn's disease || id:ieu-a-12	TRUE	reported	igd	2	TRUE
49	rs35730213	C	G	C	G	-0.151105	0.0932171	0.2807	NA	FALSE	TRUE	TRUE	ieu-a-822	1	200881595	0.0546483	3835	0.0879812	Pancreatic cancer || id:ieu-a-822	Pancreatic cancer	Pancreatic cancer || ||	TRUE	igd	TRUE	rs35730213	rs7522462	C	G	A	G	1	0.0138184	200874229	51874	7.8361e-28	ieu-a-12	Crohn's disease || id:ieu-a-12	TRUE	reported	igd	2	FALSE
50	rs36016881	G	A	G	A	-0.108961	-0.000500125	0.1754	NA	FALSE	FALSE	FALSE	ieu-a-822	1	8111839	0.0610335	3835	0.993004	Pancreatic cancer || id:ieu-a-822	Pancreatic cancer	Pancreatic cancer || ||	TRUE	igd	TRUE	rs36016881	rs2050198	G	A	G	T	1	0.0170379	8051241	51874	1.60313e-10	ieu-a-12	Crohn's disease || id:ieu-a-12	TRUE	reported	igd	2	TRUE
51	rs3776414	G	T	G	T	0.0888353	-0.0164343	0.3756	NA	FALSE	FALSE	FALSE	ieu-a-822	5	10752315	0.0497111	3835	0.741428	Pancreatic cancer || id:ieu-a-822	Pancreatic cancer	Pancreatic cancer || ||	TRUE	igd	TRUE	rs3776414	rs267939	G	T	C	T	5	0.012297	10689562	51874	5.04313e-13	ieu-a-12	Crohn's disease || id:ieu-a-12	TRUE	reported	igd	2	TRUE
52	rs3801810	A	G	A	G	0.105079	-0.0304592	0.2337	NA	FALSE	FALSE	FALSE	ieu-a-822	7	26897439	0.0563481	3835	0.589009	Pancreatic cancer || id:ieu-a-822	Pancreatic cancer	Pancreatic cancer || ||	TRUE	igd	TRUE	rs3801810	rs3801807	A	G	C	T	7	0.01402	26892531	51874	6.63285e-14	ieu-a-12	Crohn's disease || id:ieu-a-12	TRUE	reported	igd	2	TRUE
53	rs3853824	C	T	C	T	0.0813612	-0.0571362	0.6385	NA	FALSE	FALSE	FALSE	ieu-a-822	17	54880993	0.0495062	3835	0.248145	Pancreatic cancer || id:ieu-a-822	Pancreatic cancer	Pancreatic cancer || ||	TRUE	igd	NA	NA	NA	NA	NA	NA	NA	17	0.0126283	54880993	51874	1.17319e-10	ieu-a-12	Crohn's disease || id:ieu-a-12	TRUE	reported	igd	2	TRUE
54	rs4703855	T	C	T	C	-0.073261	-0.00662188	0.2998	NA	FALSE	FALSE	FALSE	ieu-a-822	5	71693899	0.0522677	3835	0.899267	Pancreatic cancer || id:ieu-a-822	Pancreatic cancer	Pancreatic cancer || ||	TRUE	igd	NA	NA	NA	NA	NA	NA	NA	5	0.0132248	71693899	51874	3.03054e-08	ieu-a-12	Crohn's disease || id:ieu-a-12	TRUE	reported	igd	2	TRUE
55	rs4795397	G	A	G	A	0.132338	-0.0946404	0.4713	NA	FALSE	FALSE	FALSE	ieu-a-822	17	38028634	0.0475448	3835	0.0464911	Pancreatic cancer || id:ieu-a-822	Pancreatic cancer	Pancreatic cancer || ||	TRUE	igd	TRUE	rs4795397	rs11557467	G	A	T	G	17	0.0120311	38023745	51874	3.83619e-28	ieu-a-12	Crohn's disease || id:ieu-a-12	TRUE	reported	igd	2	TRUE
56	rs516246	T	C	T	C	0.114576	-0.0371828	0.4652	NA	FALSE	FALSE	FALSE	ieu-a-822	19	49208865	0.0479609	3835	0.437599	Pancreatic cancer || id:ieu-a-822	Pancreatic cancer	Pancreatic cancer || ||	TRUE	igd	TRUE	rs516246	rs504963	T	C	A	G	19	0.0123121	49206172	51874	1.3277e-20	ieu-a-12	Crohn's disease || id:ieu-a-12	TRUE	reported	igd	2	TRUE
57	rs559928	C	T	C	T	0.099124	0.0856668	0.8128	NA	FALSE	FALSE	FALSE	ieu-a-822	11	64150370	0.061765	3835	0.165613	Pancreatic cancer || id:ieu-a-822	Pancreatic cancer	Pancreatic cancer || ||	TRUE	igd	NA	NA	NA	NA	NA	NA	NA	11	0.0158237	64150370	51874	3.74524e-10	ieu-a-12	Crohn's disease || id:ieu-a-12	TRUE	reported	igd	2	TRUE
58	rs6074022	T	C	T	C	-0.0963211	-0.0221528	0.7497	NA	FALSE	FALSE	FALSE	ieu-a-822	20	44740196	0.0570415	3835	0.697196	Pancreatic cancer || id:ieu-a-822	Pancreatic cancer	Pancreatic cancer || ||	TRUE	igd	NA	NA	NA	NA	NA	NA	NA	20	0.0137745	44740196	51874	2.6965e-12	ieu-a-12	Crohn's disease || id:ieu-a-12	TRUE	reported	igd	2	TRUE
59	rs6111031	T	C	T	C	-0.282366	-0.0894872	0.1591	NA	FALSE	FALSE	FALSE	ieu-a-822	20	1683342	0.0707467	3835	0.205814	Pancreatic cancer || id:ieu-a-822	Pancreatic cancer	Pancreatic cancer || ||	TRUE	igd	TRUE	rs6111031	rs6111045	T	C	C	T	20	0.018121	1682037	51874	9.60727e-55	ieu-a-12	Crohn's disease || id:ieu-a-12	TRUE	reported	igd	2	TRUE
60	rs640466	C	T	C	T	-0.0758092	-0.0371828	0.3739	NA	FALSE	FALSE	FALSE	ieu-a-822	19	34694412	0.0495416	3835	0.452821	Pancreatic cancer || id:ieu-a-822	Pancreatic cancer	Pancreatic cancer || ||	TRUE	igd	TRUE	rs640466	rs649495	C	T	G	A	19	0.0124963	34670725	51874	1.30704e-09	ieu-a-12	Crohn's disease || id:ieu-a-12	TRUE	reported	igd	2	TRUE
61	rs6456426	A	C	A	C	-0.0991795	-0.0742926	0.4984	NA	FALSE	FALSE	FALSE	ieu-a-822	6	21443902	0.0474688	3835	0.117235	Pancreatic cancer || id:ieu-a-822	Pancreatic cancer	Pancreatic cancer || ||	TRUE	igd	TRUE	rs6456426	rs6914787	A	C	T	C	6	0.0119962	21438889	51874	1.3671e-16	ieu-a-12	Crohn's disease || id:ieu-a-12	TRUE	reported	igd	2	TRUE
62	rs6651252	C	T	C	T	-0.149029	-0.0464629	0.13	NA	FALSE	FALSE	FALSE	ieu-a-822	8	129567181	0.0696624	3835	0.50515	Pancreatic cancer || id:ieu-a-822	Pancreatic cancer	Pancreatic cancer || ||	TRUE	igd	NA	NA	NA	NA	NA	NA	NA	8	0.0183017	129567181	51874	3.86011e-16	ieu-a-12	Crohn's disease || id:ieu-a-12	TRUE	reported	igd	2	TRUE
63	rs6679677	A	C	A	C	-0.185152	0.00767051	0.09755	NA	FALSE	FALSE	FALSE	ieu-a-822	1	114377568	0.0782993	3835	0.922409	Pancreatic cancer || id:ieu-a-822	Pancreatic cancer	Pancreatic cancer || ||	TRUE	igd	TRUE	rs6679677	rs2476601	A	C	A	G	1	0.0220556	114303808	51874	4.66659e-17	ieu-a-12	Crohn's disease || id:ieu-a-12	TRUE	reported	igd	2	TRUE
64	rs6702421	T	C	T	C	0.110194	-0.114738	0.2255	NA	FALSE	FALSE	FALSE	ieu-a-822	1	197631141	0.0579288	3835	0.0474329	Pancreatic cancer || id:ieu-a-822	Pancreatic cancer	Pancreatic cancer || ||	TRUE	igd	TRUE	rs6702421	rs2488389	T	C	A	G	1	0.0141395	197559324	51874	6.52529e-15	ieu-a-12	Crohn's disease || id:ieu-a-12	TRUE	reported	igd	2	TRUE
65	rs6738490	C	T	C	T	0.226164	0.0560414	0.5274	NA	FALSE	FALSE	FALSE	ieu-a-822	2	234184417	0.0479835	3835	0.242562	Pancreatic cancer || id:ieu-a-822	Pancreatic cancer	Pancreatic cancer || ||	TRUE	igd	TRUE	rs6738490	rs3792109	T	C	G	A	2	0.0120892	234161583	51874	4.25794e-78	ieu-a-12	Crohn's disease || id:ieu-a-12	TRUE	reported	igd	2	TRUE
66	rs6827756	C	T	C	T	-0.0789645	-0.00707491	0.6251	NA	FALSE	FALSE	FALSE	ieu-a-822	4	123264485	0.050298	3835	0.887703	Pancreatic cancer || id:ieu-a-822	Pancreatic cancer	Pancreatic cancer || ||	TRUE	igd	TRUE	rs6827756	rs7699742	T	C	C	T	4	0.0125632	123184411	51874	3.27002e-10	ieu-a-12	Crohn's disease || id:ieu-a-12	TRUE	reported	igd	2	TRUE
67	rs6908425	C	T	C	T	0.103988	0.061131	0.7843	NA	FALSE	FALSE	FALSE	ieu-a-822	6	20728731	0.0571306	3835	0.284343	Pancreatic cancer || id:ieu-a-822	Pancreatic cancer	Pancreatic cancer || ||	TRUE	igd	NA	NA	NA	NA	NA	NA	NA	6	0.0150464	20728731	51874	4.80839e-12	ieu-a-12	Crohn's disease || id:ieu-a-12	TRUE	reported	igd	2	TRUE
68	rs7015630	C	T	C	T	-0.0842498	0.0185273	0.2657	NA	FALSE	FALSE	FALSE	ieu-a-822	8	90875918	0.0553341	3835	0.738088	Pancreatic cancer || id:ieu-a-822	Pancreatic cancer	Pancreatic cancer || ||	TRUE	igd	NA	NA	NA	NA	NA	NA	NA	8	0.0137523	90875918	51874	8.99974e-10	ieu-a-12	Crohn's disease || id:ieu-a-12	TRUE	reported	igd	2	TRUE
69	rs7085798	A	C	A	C	-0.174348	0.0674227	0.5176	NA	FALSE	FALSE	FALSE	ieu-a-822	10	101308656	0.046685	3835	0.148376	Pancreatic cancer || id:ieu-a-822	Pancreatic cancer	Pancreatic cancer || ||	TRUE	igd	TRUE	rs7085798	rs1468889	C	A	G	A	10	0.0120372	101288347	51874	1.52651e-47	ieu-a-12	Crohn's disease || id:ieu-a-12	TRUE	reported	igd	2	TRUE
70	rs7194886	T	C	T	C	-0.226986	-0.0988264	0.4357	NA	FALSE	FALSE	FALSE	ieu-a-822	16	50725193	0.0478832	3835	0.0390373	Pancreatic cancer || id:ieu-a-822	Pancreatic cancer	Pancreatic cancer || ||	TRUE	igd	NA	NA	NA	NA	NA	NA	NA	16	0.0121749	50725193	51874	1.4184e-77	ieu-a-12	Crohn's disease || id:ieu-a-12	TRUE	reported	igd	2	TRUE
71	rs7236492	T	C	T	C	-0.0996611	-0.037598	0.1537	NA	FALSE	FALSE	FALSE	ieu-a-822	18	77220616	0.0648784	3835	0.562401	Pancreatic cancer || id:ieu-a-822	Pancreatic cancer	Pancreatic cancer || ||	TRUE	igd	NA	NA	NA	NA	NA	NA	NA	18	0.017342	77220616	51874	9.09452e-09	ieu-a-12	Crohn's disease || id:ieu-a-12	TRUE	reported	igd	2	TRUE
72	rs72727394	T	C	T	C	0.103233	-0.0778534	0.2007	NA	FALSE	FALSE	FALSE	ieu-a-822	15	38869666	0.0600011	3835	0.194354	Pancreatic cancer || id:ieu-a-822	Pancreatic cancer	Pancreatic cancer || ||	TRUE	igd	TRUE	rs72727394	rs17651741	T	C	A	G	15	0.0149661	38847022	51874	5.28202e-12	ieu-a-12	Crohn's disease || id:ieu-a-12	TRUE	reported	igd	2	TRUE
73	rs727563	T	C	T	C	-0.0921252	-0.10598	0.7973	NA	FALSE	FALSE	FALSE	ieu-a-822	22	41981957	0.0603155	3835	0.0786285	Pancreatic cancer || id:ieu-a-822	Pancreatic cancer	Pancreatic cancer || ||	TRUE	igd	TRUE	rs727563	rs5996039	C	T	G	A	22	0.014461	41867377	51874	1.88274e-10	ieu-a-12	Crohn's disease || id:ieu-a-12	TRUE	reported	igd	2	TRUE
74	rs7438704	G	A	G	A	0.0839019	-0.0302382	0.6435	NA	FALSE	FALSE	FALSE	ieu-a-822	4	48363245	0.0494478	3835	0.540818	Pancreatic cancer || id:ieu-a-822	Pancreatic cancer	Pancreatic cancer || ||	TRUE	igd	NA	NA	NA	NA	NA	NA	NA	4	0.0126601	48363245	51874	3.41979e-11	ieu-a-12	Crohn's disease || id:ieu-a-12	TRUE	reported	igd	2	TRUE
75	rs7517847	G	T	G	T	-0.335814	-0.115635	0.4352	NA	FALSE	FALSE	FALSE	ieu-a-822	1	67681669	0.0479851	3835	0.0158537	Pancreatic cancer || id:ieu-a-822	Pancreatic cancer	Pancreatic cancer || ||	TRUE	igd	NA	NA	NA	NA	NA	NA	NA	1	0.0124758	67681669	51874	1.37721e-159	ieu-a-12	Crohn's disease || id:ieu-a-12	TRUE	reported	igd	2	TRUE
76	rs7711427	C	A	C	A	0.24803	0.026036	0.613	NA	FALSE	FALSE	FALSE	ieu-a-822	5	40431664	0.0478969	3835	0.586862	Pancreatic cancer || id:ieu-a-822	Pancreatic cancer	Pancreatic cancer || ||	TRUE	igd	TRUE	rs7711427	rs1445001	A	C	A	G	5	0.0124713	40414886	51874	5.16535e-88	ieu-a-12	Crohn's disease || id:ieu-a-12	TRUE	reported	igd	2	TRUE
77	rs7786444	T	C	T	C	0.112085	-0.0156214	0.1163	NA	FALSE	FALSE	FALSE	ieu-a-822	7	28190121	0.0763354	3835	0.837688	Pancreatic cancer || id:ieu-a-822	Pancreatic cancer	Pancreatic cancer || ||	TRUE	igd	TRUE	rs7786444	rs10276381	T	C	T	C	7	0.0183382	28154384	51874	9.83354e-10	ieu-a-12	Crohn's disease || id:ieu-a-12	TRUE	reported	igd	2	TRUE
78	rs780094	C	T	C	T	-0.116483	-0.00468899	0.6051	NA	FALSE	FALSE	FALSE	ieu-a-822	2	27741237	0.049737	3835	0.925108	Pancreatic cancer || id:ieu-a-822	Pancreatic cancer	Pancreatic cancer || ||	TRUE	igd	NA	NA	NA	NA	NA	NA	NA	2	0.0120611	27741237	51874	4.55722e-22	ieu-a-12	Crohn's disease || id:ieu-a-12	TRUE	reported	igd	2	TRUE
79	rs7969592	G	A	G	A	-0.0731898	0.031111	0.4746	NA	FALSE	FALSE	FALSE	ieu-a-822	12	68591685	0.0469937	3835	0.508518	Pancreatic cancer || id:ieu-a-822	Pancreatic cancer	Pancreatic cancer || ||	TRUE	igd	TRUE	rs7969592	rs971545	G	A	G	A	12	0.011991	68579649	51874	1.03612e-09	ieu-a-12	Crohn's disease || id:ieu-a-12	TRUE	reported	igd	2	TRUE
80	rs8127691	C	T	C	T	-0.123357	-0.129712	0.6132	NA	FALSE	FALSE	FALSE	ieu-a-822	21	45615561	0.0493495	3835	0.00850276	Pancreatic cancer || id:ieu-a-822	Pancreatic cancer	Pancreatic cancer || ||	TRUE	igd	TRUE	rs8127691	rs762421	T	C	G	A	21	0.0121887	45614860	51874	4.4761e-24	ieu-a-12	Crohn's disease || id:ieu-a-12	TRUE	reported	igd	2	TRUE
81	rs915286	A	G	A	G	0.066645	-0.0365248	0.5488	NA	FALSE	FALSE	FALSE	ieu-a-822	13	40695992	0.0471078	3835	0.438367	Pancreatic cancer || id:ieu-a-822	Pancreatic cancer	Pancreatic cancer || ||	TRUE	igd	NA	NA	NA	NA	NA	NA	NA	13	0.0119709	40695992	51874	2.5875e-08	ieu-a-12	Crohn's disease || id:ieu-a-12	TRUE	reported	igd	2	TRUE
82	rs9264942	C	T	C	T	0.150794	0.0786263	0.3529	NA	FALSE	FALSE	FALSE	ieu-a-822	6	31274380	0.0502648	3835	0.117679	Pancreatic cancer || id:ieu-a-822	Pancreatic cancer	Pancreatic cancer || ||	TRUE	igd	NA	NA	NA	NA	NA	NA	NA	6	0.0128298	31274380	51874	6.77798e-32	ieu-a-12	Crohn's disease || id:ieu-a-12	TRUE	reported	igd	2	TRUE
83	rs9457247	T	C	T	C	0.123663	-0.0351741	0.5398	NA	FALSE	FALSE	FALSE	ieu-a-822	6	167411008	0.0478326	3835	0.462051	Pancreatic cancer || id:ieu-a-822	Pancreatic cancer	Pancreatic cancer || ||	TRUE	igd	TRUE	rs9457247	rs400837	C	T	T	C	6	0.0124045	167392174	51874	2.07922e-23	ieu-a-12	Crohn's disease || id:ieu-a-12	TRUE	reported	igd	2	TRUE
84	rs9491892	G	T	G	T	0.137869	0.0854435	0.1496	NA	FALSE	FALSE	FALSE	ieu-a-822	6	128295502	0.067168	3835	0.203236	Pancreatic cancer || id:ieu-a-822	Pancreatic cancer	Pancreatic cancer || ||	TRUE	igd	TRUE	rs9491892	rs7738609	G	T	T	C	6	0.0163762	128280358	51874	3.80102e-17	ieu-a-12	Crohn's disease || id:ieu-a-12	TRUE	reported	igd	2	TRUE
85	rs9494844	A	C	A	C	-0.088944	-0.00220242	0.2519	NA	FALSE	FALSE	FALSE	ieu-a-822	6	138018439	0.0560554	3835	0.968658	Pancreatic cancer || id:ieu-a-822	Pancreatic cancer	Pancreatic cancer || ||	TRUE	igd	TRUE	rs9494844	rs6917441	A	C	G	A	6	0.0142376	137983469	51874	4.18071e-10	ieu-a-12	Crohn's disease || id:ieu-a-12	TRUE	reported	igd	2	TRUE
86	rs9889296	A	G	A	G	-0.143097	0.00488803	0.2723	NA	FALSE	FALSE	FALSE	ieu-a-822	17	32587725	0.052633	3835	0.926057	Pancreatic cancer || id:ieu-a-822	Pancreatic cancer	Pancreatic cancer || ||	TRUE	igd	TRUE	rs9889296	rs991804	A	G	T	C	17	0.0137815	32570547	51874	2.95665e-25	ieu-a-12	Crohn's disease || id:ieu-a-12	TRUE	reported	igd	2	TRUE
