# Supplementary material for: Association between inflammatory bowel disease and pancreatic cancer: results from the two-sample Mendelian randomization study
Source: Front Oncol. 2023 Aug 23;13:1155123. doi: 10.3389/fonc.2023.1155123 (PMC10492092; doi:10.3389/fonc.2023.1155123)
Supplement: Supplementary file 1 [file DataSheet_1.zip › codes.txt]

install.packages("devtools")
devtools::install_github("MRCIEU/TwoSampleMR")
library(TwoSampleMR)
statin_exp_dat <- extract_instruments(outcomes = 'ieu-a-12')
bc_out_dat <- extract_outcome_data(snps = statin_exp_dat$SNP, outcomes = 'ieu-a-822')
dat <- harmonise_data(
  exposure_dat=statin_exp_dat,
  outcome_dat=bc_out_dat,
  action= 2
)
library(MRPRESSO)
mr_presso(BetaOutcome ="beta.outcome", BetaExposure = "beta.exposure", SdOutcome ="se.outcome", SdExposure = "se.exposure", 
          OUTLIERtest = TRUE,DISTORTIONtest = TRUE, data = dat, NbDistribution = 1000,  
          SignifThreshold = 0.05)
het <- mr_heterogeneity(dat)
het
pleio <- mr_pleiotropy_test(dat)
pleio
res <- mr(dat,method_list = c("mr_wald_ratio","mr_ivw_mre","mr_egger_regression","mr_weighted_median","mr_weighted_mode"))
res
OR <-generate_odds_ratios(res)
OR
single <-mr_leaveoneout(dat)
mr_leaveoneout_plot(single)
mr_scatter_plot(res,dat)
res_single <- mr_singlesnp(dat)
mr_forest_plot(res_single)
mr_funnel_plot(res_single)

View(dat)
res <- mr(dat,method_list = c("mr_wald_ratio","mr_ivw_mre","mr_egger_regression","mr_weighted_median","mr_weighted_mode"))
res
OR <-generate_odds_ratios(res)
OR
