# Supplementary material for: Association between inflammatory bowel disease and pancreatic cancer: results from the two-sample Mendelian randomization study
Source: Front Oncol. 2023 Aug 23;13:1155123. doi: 10.3389/fonc.2023.1155123 (PMC10492092; doi:10.3389/fonc.2023.1155123)
Supplement: Supplementary file 1 [file DataSheet_1.zip › uc-mr_base_leaveoneout.csv]

	exposure	outcome	id.exposure	id.outcome	samplesize	SNP	b	se	p
1	Ulcerative colitis || id:ieu-a-970	Pancreatic cancer || id:ieu-a-822	ieu-a-970	ieu-a-822	3835	rs10185424	-0.0622685996528671	0.0679246648170207	0.359283974304347
2	Ulcerative colitis || id:ieu-a-970	Pancreatic cancer || id:ieu-a-822	ieu-a-970	ieu-a-822	3835	rs10748783	-0.0431799324779018	0.0691394373509358	0.532276919108155
3	Ulcerative colitis || id:ieu-a-970	Pancreatic cancer || id:ieu-a-822	ieu-a-970	ieu-a-822	3835	rs10758669	-0.0522128562147197	0.0689085624195602	0.448623313070768
4	Ulcerative colitis || id:ieu-a-970	Pancreatic cancer || id:ieu-a-822	ieu-a-970	ieu-a-822	3835	rs1077773	-0.0575686419468691	0.068035164872221	0.397463436835097
5	Ulcerative colitis || id:ieu-a-970	Pancreatic cancer || id:ieu-a-822	ieu-a-970	ieu-a-822	3835	rs10910092	-0.0402788598357755	0.0656754005737542	0.539676617720401
6	Ulcerative colitis || id:ieu-a-970	Pancreatic cancer || id:ieu-a-822	ieu-a-970	ieu-a-822	3835	rs11150589	-0.0562110450972779	0.068147141140686	0.409457791372477
7	Ulcerative colitis || id:ieu-a-970	Pancreatic cancer || id:ieu-a-822	ieu-a-970	ieu-a-822	3835	rs11230563	-0.0598786811580773	0.0677524554670155	0.376811669153136
8	Ulcerative colitis || id:ieu-a-970	Pancreatic cancer || id:ieu-a-822	ieu-a-970	ieu-a-822	3835	rs11641184	-0.0585694592712327	0.0680228288419659	0.389223439662417
9	Ulcerative colitis || id:ieu-a-970	Pancreatic cancer || id:ieu-a-822	ieu-a-970	ieu-a-822	3835	rs11676348	-0.0566409003137263	0.0680864504627137	0.405467197837028
10	Ulcerative colitis || id:ieu-a-970	Pancreatic cancer || id:ieu-a-822	ieu-a-970	ieu-a-822	3835	rs1182188	-0.0585278169020756	0.0682962829728546	0.391461858809184
11	Ulcerative colitis || id:ieu-a-970	Pancreatic cancer || id:ieu-a-822	ieu-a-970	ieu-a-822	3835	rs12318183	-0.0472899503191283	0.0691696174856776	0.494176650560059
12	Ulcerative colitis || id:ieu-a-970	Pancreatic cancer || id:ieu-a-822	ieu-a-970	ieu-a-822	3835	rs12718244	-0.053212126011979	0.0679963483555395	0.433877731782533
13	Ulcerative colitis || id:ieu-a-970	Pancreatic cancer || id:ieu-a-822	ieu-a-970	ieu-a-822	3835	rs12720356	-0.0446101632140233	0.0669454160284187	0.505177054326913
14	Ulcerative colitis || id:ieu-a-970	Pancreatic cancer || id:ieu-a-822	ieu-a-970	ieu-a-822	3835	rs1297256	-0.0725274173255579	0.0659038160304371	0.271112560222553
15	Ulcerative colitis || id:ieu-a-970	Pancreatic cancer || id:ieu-a-822	ieu-a-970	ieu-a-822	3835	rs13136827	-0.0509264672769999	0.0678905918489651	0.453179095131018
16	Ulcerative colitis || id:ieu-a-970	Pancreatic cancer || id:ieu-a-822	ieu-a-970	ieu-a-822	3835	rs13255292	-0.0540537377650012	0.0680529390192331	0.427026890855939
17	Ulcerative colitis || id:ieu-a-970	Pancreatic cancer || id:ieu-a-822	ieu-a-970	ieu-a-822	3835	rs13430791	-0.0477994164058745	0.0670962587007348	0.47621673072881
18	Ulcerative colitis || id:ieu-a-970	Pancreatic cancer || id:ieu-a-822	ieu-a-970	ieu-a-822	3835	rs140143	-0.0703036918895903	0.0675437205201779	0.297939601084579
19	Ulcerative colitis || id:ieu-a-970	Pancreatic cancer || id:ieu-a-822	ieu-a-970	ieu-a-822	3835	rs1517352	-0.052816175095368	0.0680227590301425	0.437484166492872
20	Ulcerative colitis || id:ieu-a-970	Pancreatic cancer || id:ieu-a-822	ieu-a-970	ieu-a-822	3835	rs16841904	-0.0438318809727996	0.0657501673358774	0.505000271842344
21	Ulcerative colitis || id:ieu-a-970	Pancreatic cancer || id:ieu-a-822	ieu-a-970	ieu-a-822	3835	rs1801274	-0.0715539941155376	0.0688074262560944	0.298378586355017
22	Ulcerative colitis || id:ieu-a-970	Pancreatic cancer || id:ieu-a-822	ieu-a-970	ieu-a-822	3835	rs1990760	-0.0532687763897959	0.0681614756458529	0.434503446627343
23	Ulcerative colitis || id:ieu-a-970	Pancreatic cancer || id:ieu-a-822	ieu-a-970	ieu-a-822	3835	rs2274351	-0.0522359422177935	0.0679090417013844	0.441771904143194
24	Ulcerative colitis || id:ieu-a-970	Pancreatic cancer || id:ieu-a-822	ieu-a-970	ieu-a-822	3835	rs2516440	-0.0380937102641282	0.0653699477104891	0.560068064031964
25	Ulcerative colitis || id:ieu-a-970	Pancreatic cancer || id:ieu-a-822	ieu-a-970	ieu-a-822	3835	rs272882	-0.0636909684540795	0.06863529459452	0.353427106046381
26	Ulcerative colitis || id:ieu-a-970	Pancreatic cancer || id:ieu-a-822	ieu-a-970	ieu-a-822	3835	rs36070529	-0.0610573038121398	0.0676043024488965	0.366442537855964
27	Ulcerative colitis || id:ieu-a-970	Pancreatic cancer || id:ieu-a-822	ieu-a-970	ieu-a-822	3835	rs3774937	-0.0649005226901302	0.0674272919275088	0.335785441068304
28	Ulcerative colitis || id:ieu-a-970	Pancreatic cancer || id:ieu-a-822	ieu-a-970	ieu-a-822	3835	rs3776414	-0.0538997310951851	0.0680100148568864	0.428053814395708
29	Ulcerative colitis || id:ieu-a-970	Pancreatic cancer || id:ieu-a-822	ieu-a-970	ieu-a-822	3835	rs4366152	-0.0550704692043962	0.0685677819980889	0.421885890998627
30	Ulcerative colitis || id:ieu-a-970	Pancreatic cancer || id:ieu-a-822	ieu-a-970	ieu-a-822	3835	rs4676410	-0.0607047322250196	0.0683347350805502	0.374355893242759
31	Ulcerative colitis || id:ieu-a-970	Pancreatic cancer || id:ieu-a-822	ieu-a-970	ieu-a-822	3835	rs4712520	-0.0614556577930262	0.0675758772603828	0.36312219471535
32	Ulcerative colitis || id:ieu-a-970	Pancreatic cancer || id:ieu-a-822	ieu-a-970	ieu-a-822	3835	rs4728142	-0.0558721771295143	0.0683394977187013	0.413603984072895
33	Ulcerative colitis || id:ieu-a-970	Pancreatic cancer || id:ieu-a-822	ieu-a-970	ieu-a-822	3835	rs4747886	-0.0608774765217258	0.0675983904734703	0.367813891036983
34	Ulcerative colitis || id:ieu-a-970	Pancreatic cancer || id:ieu-a-822	ieu-a-970	ieu-a-822	3835	rs4795397	-0.035048480781278	0.0672584212527431	0.602295894366848
35	Ulcerative colitis || id:ieu-a-970	Pancreatic cancer || id:ieu-a-822	ieu-a-970	ieu-a-822	3835	rs4812833	-0.0641915214842074	0.0678264865351381	0.343940586597164
36	Ulcerative colitis || id:ieu-a-970	Pancreatic cancer || id:ieu-a-822	ieu-a-970	ieu-a-822	3835	rs483905	-0.0514011252958324	0.0678870144124959	0.448955833696933
37	Ulcerative colitis || id:ieu-a-970	Pancreatic cancer || id:ieu-a-822	ieu-a-970	ieu-a-822	3835	rs4973341	-0.0533373770086441	0.0679863968176371	0.432729107266997
38	Ulcerative colitis || id:ieu-a-970	Pancreatic cancer || id:ieu-a-822	ieu-a-970	ieu-a-822	3835	rs55808324	-0.0492057063205711	0.0674637202991875	0.46577814974354
39	Ulcerative colitis || id:ieu-a-970	Pancreatic cancer || id:ieu-a-822	ieu-a-970	ieu-a-822	3835	rs59418206	-0.0479039032691169	0.0671690358748576	0.475731706859751
40	Ulcerative colitis || id:ieu-a-970	Pancreatic cancer || id:ieu-a-822	ieu-a-970	ieu-a-822	3835	rs6111031	-0.0790615937742612	0.068274007529568	0.246862284769072
41	Ulcerative colitis || id:ieu-a-970	Pancreatic cancer || id:ieu-a-822	ieu-a-970	ieu-a-822	3835	rs6426833	-0.0504895912970892	0.0713585004754056	0.479225759557509
42	Ulcerative colitis || id:ieu-a-970	Pancreatic cancer || id:ieu-a-822	ieu-a-970	ieu-a-822	3835	rs661054	-0.0361063736348759	0.0663458010253877	0.586293597965967
43	Ulcerative colitis || id:ieu-a-970	Pancreatic cancer || id:ieu-a-822	ieu-a-970	ieu-a-822	3835	rs7240004	-0.0500078333994708	0.0677800311473033	0.460638446441644
44	Ulcerative colitis || id:ieu-a-970	Pancreatic cancer || id:ieu-a-822	ieu-a-970	ieu-a-822	3835	rs76546301	-0.0571390512117886	0.0680015973464044	0.400762384389696
45	Ulcerative colitis || id:ieu-a-970	Pancreatic cancer || id:ieu-a-822	ieu-a-970	ieu-a-822	3835	rs76904798	-0.0526001955884807	0.0678868195064695	0.438444896932887
46	Ulcerative colitis || id:ieu-a-970	Pancreatic cancer || id:ieu-a-822	ieu-a-970	ieu-a-822	3835	rs7711427	-0.0604096254787971	0.0679886893338169	0.374258609624857
47	Ulcerative colitis || id:ieu-a-970	Pancreatic cancer || id:ieu-a-822	ieu-a-970	ieu-a-822	3835	rs913678	-0.0712344531847718	0.0645248630556144	0.26959983116265
48	Ulcerative colitis || id:ieu-a-970	Pancreatic cancer || id:ieu-a-822	ieu-a-970	ieu-a-822	3835	rs941823	-0.058297628490695	0.0682351156751272	0.392903319023965
49	Ulcerative colitis || id:ieu-a-970	Pancreatic cancer || id:ieu-a-822	ieu-a-970	ieu-a-822	3835	rs9836291	-0.0500750234263287	0.0692369859943353	0.469531865220273
50	Ulcerative colitis || id:ieu-a-970	Pancreatic cancer || id:ieu-a-822	ieu-a-970	ieu-a-822	3835	rs9891119	-0.0692613032067479	0.0659941375771749	0.293944878003894
51	Ulcerative colitis || id:ieu-a-970	Pancreatic cancer || id:ieu-a-822	ieu-a-970	ieu-a-822	3835	rs9941524	-0.0537729597773485	0.0683362612758912	0.43134764000289
52	Ulcerative colitis || id:ieu-a-970	Pancreatic cancer || id:ieu-a-822	ieu-a-970	ieu-a-822	3835	All	-0.0553863858582868	0.0670861580543615	0.409030580340532
