# Supplementary material for: Association between inflammatory bowel disease and pancreatic cancer: results from the two-sample Mendelian randomization study
Source: Front Oncol. 2023 Aug 23;13:1155123. doi: 10.3389/fonc.2023.1155123 (PMC10492092; doi:10.3389/fonc.2023.1155123)
Supplement: Supplementary file 1 [file DataSheet_1.zip › uc-mr_base_mr_results.csv]

	id.exposure	id.outcome	outcome	exposure	method	nsnp	b	se	pval
1	ieu-a-970	ieu-a-822	Pancreatic cancer || id:ieu-a-822	Ulcerative colitis || id:ieu-a-970	MR Egger	51	-0.05036	0.1963	0.7986
2	ieu-a-970	ieu-a-822	Pancreatic cancer || id:ieu-a-822	Ulcerative colitis || id:ieu-a-970	Weighted median	51	-0.09412	0.09701	0.3319
3	ieu-a-970	ieu-a-822	Pancreatic cancer || id:ieu-a-822	Ulcerative colitis || id:ieu-a-970	Inverse variance weighted	51	-0.05539	0.06709	0.409
4	ieu-a-970	ieu-a-822	Pancreatic cancer || id:ieu-a-822	Ulcerative colitis || id:ieu-a-970	Weighted mode	51	-0.103	0.1428	0.474
