# Supplementary material for: Association between inflammatory bowel disease and pancreatic cancer: results from the two-sample Mendelian randomization study
Source: Front Oncol. 2023 Aug 23;13:1155123. doi: 10.3389/fonc.2023.1155123 (PMC10492092; doi:10.3389/fonc.2023.1155123)
Supplement: Supplementary file 1 [file DataSheet_1.zip › uc-mr_base_singlesnp.csv]

	exposure	outcome	id.exposure	id.outcome	samplesize	SNP	b	se	p
1	Ulcerative colitis || id:ieu-a-970	Pancreatic cancer || id:ieu-a-822	ieu-a-970	ieu-a-822	3835	rs10185424	0.346117734	0.494768606	0.484205404
2	Ulcerative colitis || id:ieu-a-970	Pancreatic cancer || id:ieu-a-822	ieu-a-970	ieu-a-822	3835	rs10748783	-0.282010367	0.284106193	0.320893669
3	Ulcerative colitis || id:ieu-a-970	Pancreatic cancer || id:ieu-a-822	ieu-a-970	ieu-a-822	3835	rs10758669	-0.145338575	0.347931824	0.676150811
4	Ulcerative colitis || id:ieu-a-970	Pancreatic cancer || id:ieu-a-822	ieu-a-970	ieu-a-822	3835	rs1077773	0.161764747	0.643917358	0.801644229
5	Ulcerative colitis || id:ieu-a-970	Pancreatic cancer || id:ieu-a-822	ieu-a-970	ieu-a-822	3835	rs10910092	-1.151036588	0.550736185	0.036618132
6	Ulcerative colitis || id:ieu-a-970	Pancreatic cancer || id:ieu-a-822	ieu-a-970	ieu-a-822	3835	rs11150589	0.016269578	0.602149474	0.978444445
7	Ulcerative colitis || id:ieu-a-970	Pancreatic cancer || id:ieu-a-822	ieu-a-970	ieu-a-822	3835	rs11230563	0.42775482	0.669180434	0.522678556
8	Ulcerative colitis || id:ieu-a-970	Pancreatic cancer || id:ieu-a-822	ieu-a-970	ieu-a-822	3835	rs11641184	0.221093213	0.602038881	0.713439442
9	Ulcerative colitis || id:ieu-a-970	Pancreatic cancer || id:ieu-a-822	ieu-a-970	ieu-a-822	3835	rs11676348	0.068340942	0.641085923	0.915104856
10	Ulcerative colitis || id:ieu-a-970	Pancreatic cancer || id:ieu-a-822	ieu-a-970	ieu-a-822	3835	rs1182188	0.11782837	0.481240533	0.806578008
11	Ulcerative colitis || id:ieu-a-970	Pancreatic cancer || id:ieu-a-822	ieu-a-970	ieu-a-822	3835	rs12318183	-0.223514287	0.299651617	0.455719468
12	Ulcerative colitis || id:ieu-a-970	Pancreatic cancer || id:ieu-a-822	ieu-a-970	ieu-a-822	3835	rs12718244	-0.294268852	0.67629242	0.663474796
13	Ulcerative colitis || id:ieu-a-970	Pancreatic cancer || id:ieu-a-822	ieu-a-970	ieu-a-822	3835	rs12720356	-0.836213702	0.55049224	0.128755185
14	Ulcerative colitis || id:ieu-a-970	Pancreatic cancer || id:ieu-a-822	ieu-a-970	ieu-a-822	3835	rs1297256	0.880076192	0.478815555	0.066058343
15	Ulcerative colitis || id:ieu-a-970	Pancreatic cancer || id:ieu-a-822	ieu-a-970	ieu-a-822	3835	rs13136827	-0.444864686	0.603644445	0.461143778
16	Ulcerative colitis || id:ieu-a-970	Pancreatic cancer || id:ieu-a-822	ieu-a-970	ieu-a-822	3835	rs13255292	-0.198601964	0.668927819	0.766545944
17	Ulcerative colitis || id:ieu-a-970	Pancreatic cancer || id:ieu-a-822	ieu-a-970	ieu-a-822	3835	rs13430791	-0.89898759	0.680313734	0.186357728
18	Ulcerative colitis || id:ieu-a-970	Pancreatic cancer || id:ieu-a-822	ieu-a-970	ieu-a-822	3835	rs140143	0.46307703	0.384064418	0.227922578
19	Ulcerative colitis || id:ieu-a-970	Pancreatic cancer || id:ieu-a-822	ieu-a-970	ieu-a-822	3835	rs1517352	-0.302391626	0.632917609	0.632811014
20	Ulcerative colitis || id:ieu-a-970	Pancreatic cancer || id:ieu-a-822	ieu-a-970	ieu-a-822	3835	rs16841904	-1.358609666	0.685142841	0.04737209
21	Ulcerative colitis || id:ieu-a-970	Pancreatic cancer || id:ieu-a-822	ieu-a-970	ieu-a-822	3835	rs1801274	0.245579183	0.284464821	0.387971186
22	Ulcerative colitis || id:ieu-a-970	Pancreatic cancer || id:ieu-a-822	ieu-a-970	ieu-a-822	3835	rs1990760	-0.215832761	0.562755629	0.701328024
23	Ulcerative colitis || id:ieu-a-970	Pancreatic cancer || id:ieu-a-822	ieu-a-970	ieu-a-822	3835	rs2274351	-0.402086419	0.676839963	0.552469147
24	Ulcerative colitis || id:ieu-a-970	Pancreatic cancer || id:ieu-a-822	ieu-a-970	ieu-a-822	3835	rs2516440	-1.148369573	0.514653544	0.02565829
25	Ulcerative colitis || id:ieu-a-970	Pancreatic cancer || id:ieu-a-822	ieu-a-970	ieu-a-822	3835	rs272882	0.18272817	0.349871791	0.601481101
26	Ulcerative colitis || id:ieu-a-970	Pancreatic cancer || id:ieu-a-822	ieu-a-970	ieu-a-822	3835	rs36070529	0.520377519	0.650360944	0.423631725
27	Ulcerative colitis || id:ieu-a-970	Pancreatic cancer || id:ieu-a-822	ieu-a-970	ieu-a-822	3835	rs3774937	0.545993997	0.514670212	0.288752686
28	Ulcerative colitis || id:ieu-a-970	Pancreatic cancer || id:ieu-a-822	ieu-a-970	ieu-a-822	3835	rs3776414	-0.233177449	0.705324079	0.740949528
29	Ulcerative colitis || id:ieu-a-970	Pancreatic cancer || id:ieu-a-822	ieu-a-970	ieu-a-822	3835	rs4366152	-0.068668865	0.421393857	0.87055269
30	Ulcerative colitis || id:ieu-a-970	Pancreatic cancer || id:ieu-a-822	ieu-a-970	ieu-a-822	3835	rs4676410	0.18073045	0.432755489	0.676219728
31	Ulcerative colitis || id:ieu-a-970	Pancreatic cancer || id:ieu-a-822	ieu-a-970	ieu-a-822	3835	rs4712520	0.53124879	0.634718871	0.402602225
32	Ulcerative colitis || id:ieu-a-970	Pancreatic cancer || id:ieu-a-822	ieu-a-970	ieu-a-822	3835	rs4728142	-0.026848178	0.49646014	0.956872046
33	Ulcerative colitis || id:ieu-a-970	Pancreatic cancer || id:ieu-a-822	ieu-a-970	ieu-a-822	3835	rs4747886	0.528497087	0.665421766	0.427062283
34	Ulcerative colitis || id:ieu-a-970	Pancreatic cancer || id:ieu-a-822	ieu-a-970	ieu-a-822	3835	rs4795397	-0.607876842	0.340870771	0.074536529
35	Ulcerative colitis || id:ieu-a-970	Pancreatic cancer || id:ieu-a-822	ieu-a-970	ieu-a-822	3835	rs4812833	0.392987634	0.462813268	0.395810157
36	Ulcerative colitis || id:ieu-a-970	Pancreatic cancer || id:ieu-a-822	ieu-a-970	ieu-a-822	3835	rs483905	-0.438703559	0.633180261	0.488399116
37	Ulcerative colitis || id:ieu-a-970	Pancreatic cancer || id:ieu-a-822	ieu-a-970	ieu-a-822	3835	rs4973341	-0.292187606	0.693460183	0.673501463
38	Ulcerative colitis || id:ieu-a-970	Pancreatic cancer || id:ieu-a-822	ieu-a-970	ieu-a-822	3835	rs55808324	-0.715510695	0.66688206	0.283307284
39	Ulcerative colitis || id:ieu-a-970	Pancreatic cancer || id:ieu-a-822	ieu-a-970	ieu-a-822	3835	rs59418206	-0.857174516	0.66796644	0.199401052
40	Ulcerative colitis || id:ieu-a-970	Pancreatic cancer || id:ieu-a-822	ieu-a-970	ieu-a-822	3835	rs6111031	0.3430429	0.271202509	0.205908702
41	Ulcerative colitis || id:ieu-a-970	Pancreatic cancer || id:ieu-a-822	ieu-a-970	ieu-a-822	3835	rs6426833	-0.099954386	0.204137495	0.624386921
42	Ulcerative colitis || id:ieu-a-970	Pancreatic cancer || id:ieu-a-822	ieu-a-970	ieu-a-822	3835	rs661054	-0.816327348	0.408588156	0.045725095
43	Ulcerative colitis || id:ieu-a-970	Pancreatic cancer || id:ieu-a-822	ieu-a-970	ieu-a-822	3835	rs7240004	-0.519296307	0.599953864	0.386731279
44	Ulcerative colitis || id:ieu-a-970	Pancreatic cancer || id:ieu-a-822	ieu-a-970	ieu-a-822	3835	rs76546301	0.149839221	0.697980827	0.830020506
45	Ulcerative colitis || id:ieu-a-970	Pancreatic cancer || id:ieu-a-822	ieu-a-970	ieu-a-822	3835	rs76904798	-0.407118826	0.724510629	0.574168821
46	Ulcerative colitis || id:ieu-a-970	Pancreatic cancer || id:ieu-a-822	ieu-a-970	ieu-a-822	3835	rs7711427	0.292743259	0.53854258	0.586727607
47	Ulcerative colitis || id:ieu-a-970	Pancreatic cancer || id:ieu-a-822	ieu-a-970	ieu-a-822	3835	rs913678	1.660420893	0.671387406	0.013393957
48	Ulcerative colitis || id:ieu-a-970	Pancreatic cancer || id:ieu-a-822	ieu-a-970	ieu-a-822	3835	rs941823	0.12414396	0.508455953	0.807107888
49	Ulcerative colitis || id:ieu-a-970	Pancreatic cancer || id:ieu-a-822	ieu-a-970	ieu-a-822	3835	rs9836291	-0.169221236	0.304205994	0.578025017
50	Ulcerative colitis || id:ieu-a-970	Pancreatic cancer || id:ieu-a-822	ieu-a-970	ieu-a-822	3835	rs9891119	0.984689553	0.55979059	0.078572076
51	Ulcerative colitis || id:ieu-a-970	Pancreatic cancer || id:ieu-a-822	ieu-a-970	ieu-a-822	3835	rs9941524	-0.147399187	0.489277045	0.763216888
52	Ulcerative colitis || id:ieu-a-970	Pancreatic cancer || id:ieu-a-822	ieu-a-970	ieu-a-822	3835	All - Inverse variance weighted	-0.055386386	0.067086158	0.40903058
53	Ulcerative colitis || id:ieu-a-970	Pancreatic cancer || id:ieu-a-822	ieu-a-970	ieu-a-822	3835	All - MR Egger	-0.05036115	0.196321699	0.798620562
