# Supplementary material for: Association between inflammatory bowel disease and pancreatic cancer: results from the two-sample Mendelian randomization study
Source: Front Oncol. 2023 Aug 23;13:1155123. doi: 10.3389/fonc.2023.1155123 (PMC10492092; doi:10.3389/fonc.2023.1155123)
Supplement: Supplementary file 1 [file DataSheet_1.zip › uc-pancreatic cancer.csv]

	SNP	effect_allele.exposure	other_allele.exposure	effect_allele.outcome	other_allele.outcome	beta.exposure	beta.outcome	eaf.exposure	eaf.outcome	remove	palindromic	ambiguous	id.outcome	chr	pos	se.outcome	samplesize.outcome	pval.outcome	outcome	originalname.outcome	outcome.deprecated	mr_keep.outcome	data_source.outcome	proxy.outcome	target_snp.outcome	proxy_snp.outcome	target_a1.outcome	target_a2.outcome	proxy_a1.outcome	proxy_a2.outcome	samplesize.exposure	pval.exposure	chr.exposure	se.exposure	pos.exposure	id.exposure	exposure	mr_keep.exposure	pval_origin.exposure	data_source.exposure	action	mr_keep
1	rs10185424	G	T	G	T	-0.0965995	-0.0334348	0.5396	NA	FALSE	FALSE	FALSE	ieu-a-822	2	102663628	0.0477944	3835	0.484694	Pancreatic cancer || id:ieu-a-822	Pancreatic cancer	Pancreatic cancer || ||	TRUE	igd	TRUE	rs10185424	rs2310173	T	G	T	G	47745	1.47367e-14	2	0.0125621	102662888	ieu-a-970	Ulcerative colitis || id:ieu-a-970	TRUE	reported	igd	2	TRUE
2	rs10748783	A	C	A	C	-0.164756	0.0464629	0.5237	NA	FALSE	FALSE	FALSE	ieu-a-822	10	101291593	0.0468082	3835	0.320744	Pancreatic cancer || id:ieu-a-822	Pancreatic cancer	Pancreatic cancer || ||	TRUE	igd	TRUE	rs10748783	rs11190140	C	A	T	C	47745	7.73393e-39	10	0.0126394	101285872	ieu-a-970	Ulcerative colitis || id:ieu-a-970	TRUE	reported	igd	2	TRUE
3	rs10758669	A	C	A	C	-0.143218	0.0208151	0.6504	NA	FALSE	FALSE	FALSE	ieu-a-822	9	4981602	0.0498301	3835	0.675414	Pancreatic cancer || id:ieu-a-822	Pancreatic cancer	Pancreatic cancer || ||	TRUE	igd	NA	NA	NA	NA	NA	NA	NA	47745	1.03753e-28	9	0.0128828	4981602	ieu-a-970	Ulcerative colitis || id:ieu-a-970	TRUE	reported	igd	2	TRUE
4	rs1077773	A	G	A	G	0.0721282	0.0116678	0.5238	NA	FALSE	FALSE	FALSE	ieu-a-822	7	17442679	0.0464446	3835	0.801347	Pancreatic cancer || id:ieu-a-822	Pancreatic cancer	Pancreatic cancer || ||	TRUE	igd	NA	NA	NA	NA	NA	NA	NA	47745	5.96458e-09	7	0.012398	17442679	ieu-a-970	Ulcerative colitis || id:ieu-a-970	TRUE	reported	igd	2	TRUE
5	rs10870077	G	C	G	C	-0.135741	0.0987588	0.5722	NA	FALSE	TRUE	TRUE	ieu-a-822	9	139269338	0.0486203	3835	0.042191	Pancreatic cancer || id:ieu-a-822	Pancreatic cancer	Pancreatic cancer || ||	TRUE	igd	TRUE	rs10870077	rs10781500	G	C	T	C	47745	5.77032e-27	9	0.0126242	139263891	ieu-a-970	Ulcerative colitis || id:ieu-a-970	TRUE	reported	igd	2	FALSE
6	rs10910092	G	A	G	A	-0.0863506	0.0993927	0.4676	NA	FALSE	FALSE	FALSE	ieu-a-822	1	2502780	0.0475564	3835	0.0366235	Pancreatic cancer || id:ieu-a-822	Pancreatic cancer	Pancreatic cancer || ||	TRUE	igd	TRUE	rs10910092	rs6667605	G	A	T	C	47745	1.42266e-11	1	0.0127821	2501516	ieu-a-970	Ulcerative colitis || id:ieu-a-970	TRUE	reported	igd	2	TRUE
7	rs11150589	C	T	C	T	-0.0798521	-0.00129916	0.5268	NA	FALSE	FALSE	FALSE	ieu-a-822	16	30495412	0.0480829	3835	0.978791	Pancreatic cancer || id:ieu-a-822	Pancreatic cancer	Pancreatic cancer || ||	TRUE	igd	TRUE	rs11150589	rs2285459	T	C	T	C	47745	3.28398e-10	16	0.0127057	30482494	ieu-a-970	Ulcerative colitis || id:ieu-a-970	TRUE	reported	igd	2	TRUE
8	rs11230563	T	C	T	C	-0.0750666	-0.0321101	0.348	NA	FALSE	FALSE	FALSE	ieu-a-822	11	60776209	0.0502331	3835	0.522671	Pancreatic cancer || id:ieu-a-822	Pancreatic cancer	Pancreatic cancer || ||	TRUE	igd	NA	NA	NA	NA	NA	NA	NA	47745	1.90296e-08	11	0.0133556	60776209	ieu-a-970	Ulcerative colitis || id:ieu-a-970	TRUE	reported	igd	2	TRUE
9	rs11641184	A	C	A	C	0.0780232	0.0172504	0.4762	NA	FALSE	FALSE	FALSE	ieu-a-822	16	11707571	0.046973	3835	0.713355	Pancreatic cancer || id:ieu-a-822	Pancreatic cancer	Pancreatic cancer || ||	TRUE	igd	TRUE	rs11641184	rs4781128	A	C	A	G	47745	4.24043e-10	16	0.0124939	11704651	ieu-a-970	Ulcerative colitis || id:ieu-a-970	TRUE	reported	igd	2	TRUE
10	rs11676348	T	C	T	C	0.0744362	0.00508704	0.4763	NA	FALSE	FALSE	FALSE	ieu-a-822	2	219010146	0.04772	3835	0.914546	Pancreatic cancer || id:ieu-a-822	Pancreatic cancer	Pancreatic cancer || ||	TRUE	igd	NA	NA	NA	NA	NA	NA	NA	47745	2.07678e-09	2	0.0124232	219010146	ieu-a-970	Ulcerative colitis || id:ieu-a-970	TRUE	reported	igd	2	TRUE
11	rs1182188	C	T	C	T	-0.107615	-0.0126801	0.2989	NA	FALSE	FALSE	FALSE	ieu-a-822	7	2869985	0.0517887	3835	0.80732	Pancreatic cancer || id:ieu-a-822	Pancreatic cancer	Pancreatic cancer || ||	TRUE	igd	NA	NA	NA	NA	NA	NA	NA	47745	5.03153e-15	7	0.0137507	2869985	ieu-a-970	Ulcerative colitis || id:ieu-a-970	TRUE	reported	igd	2	TRUE
12	rs12132349	A	T	A	T	-0.166942	0.0932171	0.2809	NA	FALSE	TRUE	TRUE	ieu-a-822	1	200881595	0.0546483	3835	0.0879812	Pancreatic cancer || id:ieu-a-822	Pancreatic cancer	Pancreatic cancer || ||	TRUE	igd	TRUE	rs12132349	rs7522462	A	T	A	G	47745	3.63664e-31	1	0.0143783	200875242	ieu-a-970	Ulcerative colitis || id:ieu-a-970	TRUE	reported	igd	2	FALSE
13	rs12318183	A	C	A	C	0.162178	-0.0362491	0.3854	NA	FALSE	FALSE	FALSE	ieu-a-822	12	68504592	0.0485969	3835	0.455659	Pancreatic cancer || id:ieu-a-822	Pancreatic cancer	Pancreatic cancer || ||	TRUE	igd	TRUE	rs12318183	rs1558744	A	C	A	G	47745	1.44278e-37	12	0.0126604	68503836	ieu-a-970	Ulcerative colitis || id:ieu-a-970	TRUE	reported	igd	2	TRUE
14	rs12718244	A	G	A	G	0.0717762	-0.0211215	0.4081	NA	FALSE	FALSE	FALSE	ieu-a-822	7	50194920	0.0485417	3835	0.664104	Pancreatic cancer || id:ieu-a-822	Pancreatic cancer	Pancreatic cancer || ||	TRUE	igd	TRUE	rs12718244	rs17633812	A	G	C	T	47745	1.4115e-08	7	0.0126545	50175654	ieu-a-970	Ulcerative colitis || id:ieu-a-970	TRUE	reported	igd	2	TRUE
15	rs12720356	C	A	C	A	0.153279	-0.128174	0.08572	NA	FALSE	FALSE	FALSE	ieu-a-822	19	10469975	0.0843789	3835	0.128366	Pancreatic cancer || id:ieu-a-822	Pancreatic cancer	Pancreatic cancer || ||	TRUE	igd	NA	NA	NA	NA	NA	NA	NA	47745	1.67225e-11	19	0.0227683	10469975	ieu-a-970	Ulcerative colitis || id:ieu-a-970	TRUE	reported	igd	2	TRUE
16	rs1297256	T	C	T	C	-0.10106	-0.0889405	0.4249	NA	FALSE	FALSE	FALSE	ieu-a-822	21	16813212	0.0483891	3835	0.0660161	Pancreatic cancer || id:ieu-a-822	Pancreatic cancer	Pancreatic cancer || ||	TRUE	igd	TRUE	rs1297256	rs1736148	T	C	C	T	47745	2.09604e-15	21	0.0127351	16805676	ieu-a-970	Ulcerative colitis || id:ieu-a-970	TRUE	reported	igd	2	TRUE
17	rs13136827	C	T	C	T	-0.111814	0.0497421	0.1622	NA	FALSE	FALSE	FALSE	ieu-a-822	4	123218313	0.0674959	3835	0.461187	Pancreatic cancer || id:ieu-a-822	Pancreatic cancer	Pancreatic cancer || ||	TRUE	igd	TRUE	rs13136827	rs13119723	C	T	G	A	47745	2.34542e-10	4	0.0176452	123171318	ieu-a-970	Ulcerative colitis || id:ieu-a-970	TRUE	reported	igd	2	TRUE
18	rs13255292	T	C	T	C	-0.075463	0.0149871	0.3284	NA	FALSE	FALSE	FALSE	ieu-a-822	8	129076573	0.0504793	3835	0.766034	Pancreatic cancer || id:ieu-a-822	Pancreatic cancer	Pancreatic cancer || ||	TRUE	igd	NA	NA	NA	NA	NA	NA	NA	47745	3.81514e-08	8	0.0137225	129076573	ieu-a-970	Ulcerative colitis || id:ieu-a-970	TRUE	reported	igd	2	TRUE
19	rs13430791	A	G	A	G	0.105886	-0.0951902	0.1202	NA	FALSE	FALSE	FALSE	ieu-a-822	2	43481013	0.0720357	3835	0.186176	Pancreatic cancer || id:ieu-a-822	Pancreatic cancer	Pancreatic cancer || ||	TRUE	igd	NA	NA	NA	NA	NA	NA	NA	47745	1.39422e-08	2	0.0186614	43481013	ieu-a-970	Ulcerative colitis || id:ieu-a-970	TRUE	reported	igd	2	TRUE
20	rs140143	T	G	T	G	-0.129716	-0.0600685	0.3897	NA	FALSE	FALSE	FALSE	ieu-a-822	22	30184599	0.0498193	3835	0.227554	Pancreatic cancer || id:ieu-a-822	Pancreatic cancer	Pancreatic cancer || ||	TRUE	igd	TRUE	rs140143	rs140147	T	G	A	G	47745	1.18631e-19	22	0.0143011	30173109	ieu-a-970	Ulcerative colitis || id:ieu-a-970	TRUE	reported	igd	2	TRUE
21	rs1517352	C	A	C	A	0.0777839	-0.0235212	0.6048	NA	FALSE	FALSE	FALSE	ieu-a-822	2	191931464	0.0492308	3835	0.632172	Pancreatic cancer || id:ieu-a-822	Pancreatic cancer	Pancreatic cancer || ||	TRUE	igd	NA	NA	NA	NA	NA	NA	NA	47745	2.09991e-09	2	0.0129859	191931464	ieu-a-970	Ulcerative colitis || id:ieu-a-970	TRUE	reported	igd	2	TRUE
22	rs16841904	T	C	T	C	0.0860225	-0.116871	0.2028	NA	FALSE	FALSE	FALSE	ieu-a-822	1	197702401	0.0589377	3835	0.0471183	Pancreatic cancer || id:ieu-a-822	Pancreatic cancer	Pancreatic cancer || ||	TRUE	igd	TRUE	rs16841904	rs2488401	T	C	T	C	47745	1.90349e-08	1	0.015305	197701992	ieu-a-970	Ulcerative colitis || id:ieu-a-970	TRUE	reported	igd	2	TRUE
23	rs1801274	G	A	G	A	-0.170896	-0.0419685	0.4958	NA	FALSE	FALSE	FALSE	ieu-a-822	1	161479745	0.0486139	3835	0.387229	Pancreatic cancer || id:ieu-a-822	Pancreatic cancer	Pancreatic cancer || ||	TRUE	igd	NA	NA	NA	NA	NA	NA	NA	47745	1.4345e-41	1	0.012653	161479745	ieu-a-970	Ulcerative colitis || id:ieu-a-970	TRUE	reported	igd	2	TRUE
24	rs1990760	T	C	T	C	-0.0855732	0.0184695	0.6085	NA	FALSE	FALSE	FALSE	ieu-a-822	2	163124051	0.0481568	3835	0.702064	Pancreatic cancer || id:ieu-a-822	Pancreatic cancer	Pancreatic cancer || ||	TRUE	igd	NA	NA	NA	NA	NA	NA	NA	47745	1.7809e-10	2	0.0134145	163124051	ieu-a-970	Ulcerative colitis || id:ieu-a-970	TRUE	reported	igd	2	TRUE
25	rs2274351	T	C	T	C	0.0710979	-0.0285875	0.5373	NA	FALSE	FALSE	FALSE	ieu-a-822	10	104378134	0.0481219	3835	0.55216	Pancreatic cancer || id:ieu-a-822	Pancreatic cancer	Pancreatic cancer || ||	TRUE	igd	TRUE	rs2274351	rs10786696	C	T	G	A	47745	4.89531e-08	10	0.0130334	104264107	ieu-a-970	Ulcerative colitis || id:ieu-a-970	TRUE	reported	igd	2	TRUE
26	rs2516440	A	G	A	G	-0.0997745	0.114578	0.3222	NA	FALSE	FALSE	FALSE	ieu-a-822	6	31440497	0.0513493	3835	0.0256437	Pancreatic cancer || id:ieu-a-822	Pancreatic cancer	Pancreatic cancer || ||	TRUE	igd	NA	NA	NA	NA	NA	NA	NA	47745	4.40352e-13	6	0.0137762	31440497	ieu-a-970	Ulcerative colitis || id:ieu-a-970	TRUE	reported	igd	2	TRUE
27	rs272882	T	G	T	G	0.145856	0.026652	0.6733	NA	FALSE	FALSE	FALSE	ieu-a-822	5	131694360	0.0510309	3835	0.601124	Pancreatic cancer || id:ieu-a-822	Pancreatic cancer	Pancreatic cancer || ||	TRUE	igd	TRUE	rs272882	rs273901	G	T	G	T	47745	6.66807e-26	5	0.0138588	131669161	ieu-a-970	Ulcerative colitis || id:ieu-a-970	TRUE	reported	igd	2	TRUE
28	rs36070529	A	G	A	G	-0.091704	-0.0477207	0.1999	NA	FALSE	FALSE	FALSE	ieu-a-822	5	158666731	0.0596407	3835	0.423234	Pancreatic cancer || id:ieu-a-822	Pancreatic cancer	Pancreatic cancer || ||	TRUE	igd	TRUE	rs36070529	rs254850	A	G	T	C	47745	1.04073e-08	5	0.0160211	158619835	ieu-a-970	Ulcerative colitis || id:ieu-a-970	TRUE	reported	igd	2	TRUE
29	rs3774937	C	T	C	T	0.099276	0.0542041	0.3257	NA	FALSE	FALSE	FALSE	ieu-a-822	4	103434253	0.0510944	3835	0.288559	Pancreatic cancer || id:ieu-a-822	Pancreatic cancer	Pancreatic cancer || ||	TRUE	igd	NA	NA	NA	NA	NA	NA	NA	47745	4.60787e-14	4	0.0131621	103434253	ieu-a-970	Ulcerative colitis || id:ieu-a-970	TRUE	reported	igd	2	TRUE
30	rs3776414	G	T	G	T	0.0704798	-0.0164343	0.3756	NA	FALSE	FALSE	FALSE	ieu-a-822	5	10752315	0.0497111	3835	0.741428	Pancreatic cancer || id:ieu-a-822	Pancreatic cancer	Pancreatic cancer || ||	TRUE	igd	TRUE	rs3776414	rs267939	G	T	C	T	47745	4.10346e-08	5	0.0128464	10689562	ieu-a-970	Ulcerative colitis || id:ieu-a-970	TRUE	reported	igd	2	TRUE
31	rs4366152	C	T	C	T	0.120371	-0.00826574	0.68	NA	FALSE	FALSE	FALSE	ieu-a-822	9	117568766	0.0507236	3835	0.871271	Pancreatic cancer || id:ieu-a-822	Pancreatic cancer	Pancreatic cancer || ||	TRUE	igd	TRUE	rs4366152	rs6478109	T	C	A	G	47745	7.79471e-19	9	0.0135814	117564875	ieu-a-970	Ulcerative colitis || id:ieu-a-970	TRUE	reported	igd	2	TRUE
32	rs4676410	A	G	A	G	0.142022	0.0256677	0.2038	NA	FALSE	FALSE	FALSE	ieu-a-822	2	241563739	0.0614608	3835	0.675826	Pancreatic cancer || id:ieu-a-822	Pancreatic cancer	Pancreatic cancer || ||	TRUE	igd	NA	NA	NA	NA	NA	NA	NA	47745	1.85481e-19	2	0.0157426	241563739	ieu-a-970	Ulcerative colitis || id:ieu-a-970	TRUE	reported	igd	2	TRUE
33	rs4712520	C	T	C	T	0.0929892	0.0494004	0.8182	NA	FALSE	FALSE	FALSE	ieu-a-822	6	20663335	0.059022	3835	0.402511	Pancreatic cancer || id:ieu-a-822	Pancreatic cancer	Pancreatic cancer || ||	TRUE	igd	TRUE	rs4712520	rs4712527	T	C	G	A	47745	2.20841e-08	6	0.0166206	20640871	ieu-a-970	Ulcerative colitis || id:ieu-a-970	TRUE	reported	igd	2	TRUE
34	rs4728142	A	G	A	G	0.0969671	-0.00260339	0.439	NA	FALSE	FALSE	FALSE	ieu-a-822	7	128573967	0.0481403	3835	0.956933	Pancreatic cancer || id:ieu-a-822	Pancreatic cancer	Pancreatic cancer || ||	TRUE	igd	NA	NA	NA	NA	NA	NA	NA	47745	1.91823e-14	7	0.0126655	128573967	ieu-a-970	Ulcerative colitis || id:ieu-a-970	TRUE	reported	igd	2	TRUE
35	rs4747886	T	C	T	C	0.0738479	0.0390284	0.4081	NA	FALSE	FALSE	FALSE	ieu-a-822	10	6176166	0.04914	3835	0.427227	Pancreatic cancer || id:ieu-a-822	Pancreatic cancer	Pancreatic cancer || ||	TRUE	igd	NA	NA	NA	NA	NA	NA	NA	47745	9.58341e-09	10	0.0128701	6176166	ieu-a-970	Ulcerative colitis || id:ieu-a-970	TRUE	reported	igd	2	TRUE
36	rs4795397	G	A	G	A	0.139853	-0.0850134	0.4713	NA	FALSE	FALSE	FALSE	ieu-a-822	17	38040763	0.0476718	3835	0.0744732	Pancreatic cancer || id:ieu-a-822	Pancreatic cancer	Pancreatic cancer || ||	TRUE	igd	TRUE	rs4795397	rs2872507	G	A	A	G	47745	1.00624e-28	17	0.012577	38023745	ieu-a-970	Ulcerative colitis || id:ieu-a-970	TRUE	reported	igd	2	TRUE
37	rs4812833	A	G	A	G	0.103346	0.0406137	0.5188	NA	FALSE	FALSE	FALSE	ieu-a-822	20	43068996	0.0478299	3835	0.396045	Pancreatic cancer || id:ieu-a-822	Pancreatic cancer	Pancreatic cancer || ||	TRUE	igd	NA	NA	NA	NA	NA	NA	NA	47745	1.87068e-16	20	0.0125571	43068996	ieu-a-970	Ulcerative colitis || id:ieu-a-970	TRUE	reported	igd	2	TRUE
38	rs483905	A	G	A	G	0.0849927	-0.0372866	0.289	NA	FALSE	FALSE	FALSE	ieu-a-822	11	96025709	0.0538157	3835	0.487996	Pancreatic cancer || id:ieu-a-822	Pancreatic cancer	Pancreatic cancer || ||	TRUE	igd	TRUE	rs483905	rs543104	A	G	A	G	47745	3.15929e-10	11	0.0135107	96023427	ieu-a-970	Ulcerative colitis || id:ieu-a-970	TRUE	reported	igd	2	TRUE
39	rs4973341	T	C	T	C	0.073473	-0.0214679	0.6627	NA	FALSE	FALSE	FALSE	ieu-a-822	2	228660362	0.0509506	3835	0.673372	Pancreatic cancer || id:ieu-a-822	Pancreatic cancer	Pancreatic cancer || ||	TRUE	igd	NA	NA	NA	NA	NA	NA	NA	47745	2.25336e-08	2	0.0131405	228660362	ieu-a-970	Ulcerative colitis || id:ieu-a-970	TRUE	reported	igd	2	TRUE
40	rs55808324	A	G	A	G	0.127209	-0.0910194	0.09318	NA	FALSE	FALSE	FALSE	ieu-a-822	14	88476004	0.0848334	3835	0.283005	Pancreatic cancer || id:ieu-a-822	Pancreatic cancer	Pancreatic cancer || ||	TRUE	igd	TRUE	rs55808324	rs11159833	A	G	T	C	47745	1.47092e-09	14	0.021035	88444752	ieu-a-970	Ulcerative colitis || id:ieu-a-970	TRUE	reported	igd	2	TRUE
41	rs59418206	A	G	A	G	0.0735513	-0.0630463	0.3508	NA	FALSE	FALSE	FALSE	ieu-a-822	10	35332164	0.0491298	3835	0.19904	Pancreatic cancer || id:ieu-a-822	Pancreatic cancer	Pancreatic cancer || ||	TRUE	igd	TRUE	rs59418206	rs4934704	A	G	T	C	47745	1.45001e-08	10	0.012978	35331624	ieu-a-970	Ulcerative colitis || id:ieu-a-970	TRUE	reported	igd	2	TRUE
42	rs6111031	T	C	T	C	-0.260863	-0.0894872	0.1591	NA	FALSE	FALSE	FALSE	ieu-a-822	20	1683342	0.0707467	3835	0.205814	Pancreatic cancer || id:ieu-a-822	Pancreatic cancer	Pancreatic cancer || ||	TRUE	igd	TRUE	rs6111031	rs6111045	T	C	C	T	47745	1.33137e-42	20	0.0190685	1682037	ieu-a-970	Ulcerative colitis || id:ieu-a-970	TRUE	reported	igd	2	TRUE
43	rs6426833	A	G	A	G	0.232387	-0.0232281	0.536	NA	FALSE	FALSE	FALSE	ieu-a-822	1	20171860	0.0474389	3835	0.6244	Pancreatic cancer || id:ieu-a-822	Pancreatic cancer	Pancreatic cancer || ||	TRUE	igd	NA	NA	NA	NA	NA	NA	NA	47745	3.77051e-76	1	0.0125836	20171860	ieu-a-970	Ulcerative colitis || id:ieu-a-970	TRUE	reported	igd	2	TRUE
44	rs6466198	T	A	T	A	0.133923	-0.10445	0.386	NA	FALSE	TRUE	TRUE	ieu-a-822	7	107480315	0.0487342	3835	0.0320214	Pancreatic cancer || id:ieu-a-822	Pancreatic cancer	Pancreatic cancer || ||	TRUE	igd	TRUE	rs6466198	rs4380874	A	T	T	C	47745	1.8954e-25	7	0.0128457	107480126	ieu-a-970	Ulcerative colitis || id:ieu-a-970	TRUE	reported	igd	2	FALSE
45	rs661054	G	A	G	A	-0.124858	0.101925	0.3408	NA	FALSE	FALSE	FALSE	ieu-a-822	11	114441123	0.0510155	3835	0.0457478	Pancreatic cancer || id:ieu-a-822	Pancreatic cancer	Pancreatic cancer || ||	TRUE	igd	TRUE	rs661054	rs513152	G	A	C	T	47745	3.18273e-20	11	0.0135529	114430410	ieu-a-970	Ulcerative colitis || id:ieu-a-970	TRUE	reported	igd	2	TRUE
46	rs7240004	G	A	G	A	-0.0823655	0.0427721	0.3795	NA	FALSE	FALSE	FALSE	ieu-a-822	18	46395022	0.0494155	3835	0.386215	Pancreatic cancer || id:ieu-a-822	Pancreatic cancer	Pancreatic cancer || ||	TRUE	igd	NA	NA	NA	NA	NA	NA	NA	47745	2.49862e-10	18	0.0130179	46395022	ieu-a-970	Ulcerative colitis || id:ieu-a-970	TRUE	reported	igd	2	TRUE
47	rs76546301	A	G	A	G	0.26496	0.0397014	0.01822	NA	FALSE	FALSE	FALSE	ieu-a-822	7	50535395	0.184937	3835	0.830099	Pancreatic cancer || id:ieu-a-822	Pancreatic cancer	Pancreatic cancer || ||	TRUE	igd	TRUE	rs76546301	rs11575522	A	G	T	C	47745	1.04918e-10	7	0.0410174	50498389	ieu-a-970	Ulcerative colitis || id:ieu-a-970	TRUE	reported	igd	2	TRUE
48	rs76904798	T	C	T	C	0.104624	-0.0425944	0.1368	NA	FALSE	FALSE	FALSE	ieu-a-822	12	40623727	0.0758012	3835	0.57422	Pancreatic cancer || id:ieu-a-822	Pancreatic cancer	Pancreatic cancer || ||	TRUE	igd	TRUE	rs76904798	rs11175655	T	C	A	G	47745	2.77984e-09	12	0.0176013	40614434	ieu-a-970	Ulcerative colitis || id:ieu-a-970	TRUE	reported	igd	2	TRUE
49	rs7711427	C	A	C	A	0.088938	0.026036	0.613	NA	FALSE	FALSE	FALSE	ieu-a-822	5	40431664	0.0478969	3835	0.586862	Pancreatic cancer || id:ieu-a-822	Pancreatic cancer	Pancreatic cancer || ||	TRUE	igd	TRUE	rs7711427	rs1445001	A	C	A	G	47745	3.67367e-12	5	0.0127983	40414886	ieu-a-970	Ulcerative colitis || id:ieu-a-970	TRUE	reported	igd	2	TRUE
50	rs913678	C	T	C	T	-0.0757579	-0.12579	0.3293	NA	FALSE	FALSE	FALSE	ieu-a-822	20	48955424	0.0508629	3835	0.0133398	Pancreatic cancer || id:ieu-a-822	Pancreatic cancer	Pancreatic cancer || ||	TRUE	igd	NA	NA	NA	NA	NA	NA	NA	47745	1.22914e-08	20	0.013301	48955424	ieu-a-970	Ulcerative colitis || id:ieu-a-970	TRUE	reported	igd	2	TRUE
51	rs941823	C	T	C	T	0.108669	0.0134906	0.7509	NA	FALSE	FALSE	FALSE	ieu-a-822	13	41013977	0.0552534	3835	0.806933	Pancreatic cancer || id:ieu-a-822	Pancreatic cancer	Pancreatic cancer || ||	TRUE	igd	NA	NA	NA	NA	NA	NA	NA	47745	1.39155e-13	13	0.0146906	41013977	ieu-a-970	Ulcerative colitis || id:ieu-a-970	TRUE	reported	igd	2	TRUE
52	rs9836291	A	G	A	G	0.170257	-0.0288111	0.2878	NA	FALSE	FALSE	FALSE	ieu-a-822	3	49721532	0.0517932	3835	0.578133	Pancreatic cancer || id:ieu-a-822	Pancreatic cancer	Pancreatic cancer || ||	TRUE	igd	TRUE	rs9836291	rs3197999	A	G	A	G	47745	8.19785e-38	3	0.0132458	49697459	ieu-a-970	Ulcerative colitis || id:ieu-a-970	TRUE	reported	igd	2	TRUE
53	rs9891119	C	A	C	A	-0.0895467	-0.0881757	0.3536	NA	FALSE	FALSE	FALSE	ieu-a-822	17	40507980	0.0501274	3835	0.0783285	Pancreatic cancer || id:ieu-a-822	Pancreatic cancer	Pancreatic cancer || ||	TRUE	igd	NA	NA	NA	NA	NA	NA	NA	47745	1.72346e-11	17	0.0133101	40507980	ieu-a-970	Ulcerative colitis || id:ieu-a-970	TRUE	reported	igd	2	TRUE
54	rs9941524	G	A	G	A	0.0977156	-0.0144032	0.4559	NA	FALSE	FALSE	FALSE	ieu-a-822	2	199530324	0.04781	3835	0.762685	Pancreatic cancer || id:ieu-a-822	Pancreatic cancer	Pancreatic cancer || ||	TRUE	igd	TRUE	rs9941524	rs7566330	G	A	A	G	47745	2.15278e-14	2	0.0127881	199499443	ieu-a-970	Ulcerative colitis || id:ieu-a-970	TRUE	reported	igd	2	TRUE
